# Supplementary material for: 1,2:1′,2′-Di-O-iso­propyl­idenedi­furan­ose-C12 higher carbon sugar
Source: Acta Crystallogr Sect E Struct Rep Online. 2013 Aug 10;69(Pt 9):o1399. doi: 10.1107/S1600536813021776 (PMC3884459; doi:10.1107/S1600536813021776)
Supplement: Supplementary file 1 [file e-69-o1399-sup1.cif]

##############################################################################
#                                                                            #
# This CIF contains the data in a paper accepted for publication in          #
# Acta Crystallographica Section E. It conforms to the requirements of       #
# Notes for Authors for Acta Crystallographica Section E, and has been       #
# peer reviewed under the auspices of the IUCr Commission on Journals.       #
#                                                                            #
# Full details of the Crystallographic Information File format               #
# are given in the paper "The Crystallographic Information File (CIF):       #
# a New Standard Archive File for Crystallography" by S. R. Hall, F. H.      #
# Allen and I. D. Brown [Acta Cryst. (1991), A47, 655-685].                  #
#                                                                            #
# The current version of the core CIF dictionary is obtainable from          #
# ftp://ftp.iucr.org/pub/cif_core.dic.                                       #
#                                                                            #
# Software is freely available for graphical display of the structure(s)     #
# in this CIF. For information consult the CIF software page                 #
# http://www.iucr.org/resources/cif/software.                                #
#                                                                            #
# This file may be used for bona fide research purposes within the           #
# scientific community so long as proper attribution is given to the journal # 
# article from which it was obtained.                                        #
#                                                                            #
##############################################################################
data_I
_audit_creation_method
;
  Olex2 1.2-ac2
  (compiled 2012.03.06 svn.r2239, GUI svn.r4109)
;
_chemical_name_systematic
;\
6-{5-Ethyl-6-hydroxy-2,2-dimethyltetrahydro-2<i>H</i>-\
furo[2,3-<i>d</i>][1,3]dioxol-6a-yl}-5-ethylidene-2,2-\
dimethyl-tetrahydro-2<i>H</i>-furo[2,3-<i>d</i>][1,3]dioxol-6-ol
;
_chemical_name_common
;
1,2:1',2'-Di-<i>O</i>-isopropylidenedifuranose
;
_chemical_formula_moiety     'C18 H28 O8'
_chemical_formula_sum     'C18 H28 O8'
_chemical_formula_weight     372.40
_chemical_melting_point     ?
_space_group_crystal_system     orthorhombic
_space_group_name_H-M_alt     'P 21 21 2'
_space_group_name_Hall     'P 2 2ab'
loop_
    _space_group_symop_id
    _space_group_symop_operation_xyz
    1 'x, y, z'
    2 '-x, -y, z'
    3 'x+1/2, -y+1/2, -z'
    4 '-x+1/2, y+1/2, -z'
_cell_length_a     21.5802(6)
_cell_length_b     15.3758(4)
_cell_length_c     5.73626(14)
_cell_angle_alpha     90.00
_cell_angle_beta     90.00
_cell_angle_gamma     90.00
_cell_volume     1903.37(8)
_cell_formula_units_Z     4
_cell_measurement_reflns_used     3059
_cell_measurement_theta_min     2.87
_cell_measurement_theta_max     66.94
_cell_measurement_temperature     291(2)
_exptl_crystal_description     prism
_exptl_crystal_colour     colourless
_exptl_crystal_size_max     0.28
_exptl_crystal_size_mid     0.25
_exptl_crystal_size_min     0.25
_exptl_crystal_density_diffrn     1.300
_exptl_crystal_density_meas     ?
_exptl_crystal_density_method     'not measured'
_exptl_crystal_F_000     800
_exptl_absorpt_coefficient_mu     0.855
_exptl_absorpt_correction_type     multi-scan
_exptl_absorpt_process_details     '(SADABS; Sheldrick, 1996)'
_exptl_absorpt_correction_T_min     0.7958
_exptl_absorpt_correction_T_max     0.8147
_exptl_special_details
;
;
_diffrn_ambient_temperature     291(2)
_diffrn_radiation_type     CuK\a
_diffrn_radiation_wavelength     1.54184
_diffrn_radiation_source     'fine-focus sealed tube'
_diffrn_radiation_monochromator     graphite
_diffrn_measurement_device_type     'Agilent Xcalibur (Eos, Gemini)'
_diffrn_measurement_method     '\w scans'
_diffrn_detector_area_resol_mean     0
_diffrn_reflns_number     7406
_diffrn_reflns_av_R_equivalents     0.0261
_diffrn_reflns_av_sigmaI/netI     0.0317
_diffrn_reflns_theta_min     3.53
_diffrn_reflns_theta_max     67.05
_diffrn_reflns_theta_full     67.05
_diffrn_measured_fraction_theta_max     1.000
_diffrn_measured_fraction_theta_full     1.000
_diffrn_reflns_limit_h_min     -24
_diffrn_reflns_limit_h_max     25
_diffrn_reflns_limit_k_min     -18
_diffrn_reflns_limit_k_max     17
_diffrn_reflns_limit_l_min     -4
_diffrn_reflns_limit_l_max     6
_diffrn_standards_number     0
_diffrn_standards_interval_count     0
_diffrn_standards_interval_time     0
_diffrn_standards_decay_%     0
_refine_special_details
;
Refinement of <i>F</i>^2^ against ALL reflections. The weighted <i>R</i>-factor
<i>wR</i> and goodness of fit <i>S</i> are based on <i>F</i>^2^, conventional
<i>R</i>-factors <i>R</i> are based on <i>F</i>, with <i>F</i> set to zero for
negative <i>F</i>^2^. The threshold expression of <i>F</i>^2^ >
\s(<i>F</i>^2^) is used only for calculating <i>R</i>-factors(gt) <i>etc</i>.
and is not relevant to the choice of reflections for refinement.
<i>R</i>-factors based on <i>F</i>^2^ are statistically about twice as large
as those based on <i>F</i>, and <i>R</i>- factors based on ALL data will be
even larger.
;
_reflns_number_total     3407
_reflns_number_gt     3079
_reflns_threshold_expression     I>2\s(I)
_refine_ls_structure_factor_coef     Fsqd
_refine_ls_matrix_type     full
_refine_ls_R_factor_all     0.0416
_refine_ls_R_factor_gt     0.0371
_refine_ls_wR_factor_gt     0.0940
_refine_ls_wR_factor_ref     0.0986
_refine_ls_goodness_of_fit_ref     1.048
_refine_ls_restrained_S_all     1.048
_refine_ls_number_reflns     3407
_refine_ls_number_parameters     262
_refine_ls_number_restraints     0
_refine_ls_hydrogen_treatment     mixed
_refine_ls_weighting_scheme     calc
_refine_ls_weighting_details
         'calc w=1/[\s^2^(Fo^2^)+(0.0493P)^2^+0.1435P] where P=(Fo^2^+2Fc^2^)/3'
_atom_sites_solution_hydrogens     geom
_atom_sites_solution_primary     direct
_atom_sites_solution_secondary     difmap
_refine_ls_shift/su_max     0.000
_refine_ls_shift/su_mean     0.000
_refine_diff_density_max     0.177
_refine_diff_density_min     -0.142
_refine_ls_extinction_method     'SHELXL97 (Sheldrick, 2008)'
_refine_ls_extinction_coef     0.0064(4)
_refine_ls_extinction_expression
                                  'Fc^*^=kFc[1+0.001xFc^2^\l^3^/sin(2\q)]^-1/4^'
_refine_ls_abs_structure_details     none
loop_
    _atom_type_symbol
    _atom_type_description
    _atom_type_scat_dispersion_real
    _atom_type_scat_dispersion_imag
    _atom_type_scat_source
    'C' 'C' 0.0181 0.0091
                         'International Tables Vol C Tables 4.2.6.8 and 6.1.1.4'
    'H' 'H' 0.0000 0.0000
                         'International Tables Vol C Tables 4.2.6.8 and 6.1.1.4'
    'O' 'O' 0.0492 0.0322
                         'International Tables Vol C Tables 4.2.6.8 and 6.1.1.4'
_computing_data_collection     'CrysAlis PRO (Agilent, 2011)'
_computing_cell_refinement     'CrysAlis PRO (Agilent, 2011)'
_computing_data_reduction     'CrysAlis PRO (Agilent, 2011)'
_computing_structure_solution     'SHELXS97 (Sheldrick, 2008)'
_computing_structure_refinement     'SHELXL97 (Sheldrick, 2008)'
_computing_molecular_graphics     'OLEX2 (Dolomanov <i>et al.</i>, 2009)'
_computing_publication_material     'OLEX2 (Dolomanov <i>et al.</i>, 2009)'
loop_
    _atom_site_type_symbol
    _atom_site_label
    _atom_site_fract_x
    _atom_site_fract_y
    _atom_site_fract_z
    _atom_site_U_iso_or_equiv
    _atom_site_adp_type
    _atom_site_calc_flag
    _atom_site_refinement_flags
    _atom_site_occupancy
    _atom_site_symmetry_multiplicity
    _atom_site_disorder_assembly
    _atom_site_disorder_group
    O O1 0.67974(7) 0.17289(11) 0.8701(3) 0.0581(4) Uani d . 1 1 . .
    O O1' 0.43970(8) 0.11163(12) 0.6552(3) 0.0671(5) Uani d . 1 1 . .
    O O2 0.63054(6) 0.23737(9) 0.5648(2) 0.0418(3) Uani d . 1 1 . .
    O O2' 0.48323(7) 0.15439(10) 0.9957(3) 0.0589(4) Uani d . 1 1 . .
    O O3 0.66664(9) 0.40182(11) 0.5529(3) 0.0587(4) Uani d . 1 1 . .
    O O3' 0.53146(7) 0.31495(9) 1.0267(2) 0.0484(3) Uani d . 1 1 . .
    O O4 0.69581(7) 0.31202(12) 1.0229(3) 0.0659(5) Uani d . 1 1 . .
    O O4' 0.48425(7) 0.23484(9) 0.4771(2) 0.0520(3) Uani d . 1 1 . .
    C C1 0.65181(9) 0.24742(14) 0.9636(4) 0.0496(5) Uani d . 1 1 . .
    H H1 0.6260 0.2325 1.0984 0.060 Uiso calc R 1 1 . .
    C C1' 0.49427(10) 0.15364(13) 0.5914(4) 0.0506(5) Uani d . 1 1 . .
    H H1' 0.5199 0.1155 0.4944 0.061 Uiso calc R 1 1 . .
    C C2 0.61210(9) 0.28500(12) 0.7651(3) 0.0402(4) Uani d . 1 1 . .
    C C2' 0.52685(9) 0.17335(13) 0.8211(3) 0.0436(4) Uani d . 1 1 . .
    H H2' 0.5644 0.1382 0.8392 0.052 Uiso calc R 1 1 . .
    C C3 0.63097(9) 0.38264(13) 0.7514(3) 0.0440(4) Uani d . 1 1 . .
    H H3A 0.5938 0.4192 0.7538 0.053 Uiso calc R 1 1 . .
    C C3' 0.54226(9) 0.27154(13) 0.8134(3) 0.0398(4) Uani d . 1 1 . .
    C C4 0.66772(10) 0.39550(15) 0.9764(4) 0.0522(5) Uani d . 1 1 . .
    H H4 0.6386 0.4087 1.1025 0.063 Uiso calc R 1 1 . .
    C C4' 0.49988(9) 0.30348(13) 0.6225(3) 0.0430(4) Uani d . 1 1 . .
    C C5 0.71713(12) 0.4649(2) 0.9732(5) 0.0689(7) Uani d . 1 1 . .
    C C5' 0.47675(10) 0.38174(15) 0.5919(4) 0.0528(5) Uani d . 1 1 . .
    C C6 0.69055(13) 0.55472(19) 0.9364(6) 0.0798(8) Uani d . 1 1 . .
    H H6A 0.6581 0.5649 1.0476 0.120 Uiso calc R 1 1 . .
    H H6B 0.6741 0.5591 0.7814 0.120 Uiso calc R 1 1 . .
    H H6C 0.7226 0.5973 0.9570 0.120 Uiso calc R 1 1 . .
    C C6' 0.43255(12) 0.40709(18) 0.4031(5) 0.0679(7) Uani d . 1 1 . .
    H H6'A 0.4021 0.4463 0.4648 0.102 Uiso calc R 1 1 . .
    H H6'B 0.4124 0.3560 0.3437 0.102 Uiso calc R 1 1 . .
    H H6'C 0.4548 0.4352 0.2794 0.102 Uiso calc R 1 1 . .
    C C7 0.68335(10) 0.18190(16) 0.6219(4) 0.0544(5) Uani d . 1 1 . .
    C C7' 0.42493(10) 0.13080(15) 0.8936(4) 0.0561(6) Uani d . 1 1 . .
    C C8 0.74382(10) 0.2237(2) 0.5493(5) 0.0704(7) Uani d . 1 1 . .
    H H8A 0.7776 0.1860 0.5890 0.106 Uiso calc R 1 1 . .
    H H8B 0.7486 0.2782 0.6288 0.106 Uiso calc R 1 1 . .
    H H8C 0.7436 0.2335 0.3840 0.106 Uiso calc R 1 1 . .
    C C8' 0.40403(12) 0.04898(16) 1.0145(6) 0.0737(8) Uani d . 1 1 . .
    H H8'A 0.4364 0.0063 1.0071 0.111 Uiso calc R 1 1 . .
    H H8'B 0.3676 0.0268 0.9390 0.111 Uiso calc R 1 1 . .
    H H8'C 0.3948 0.0617 1.1746 0.111 Uiso calc R 1 1 . .
    C C9 0.67296(12) 0.09468(15) 0.5109(5) 0.0677(7) Uani d . 1 1 . .
    H H9A 0.6340 0.0715 0.5621 0.101 Uiso calc R 1 1 . .
    H H9B 0.7057 0.0558 0.5552 0.101 Uiso calc R 1 1 . .
    H H9C 0.6725 0.1010 0.3444 0.101 Uiso calc R 1 1 . .
    C C9' 0.37906(14) 0.2033(2) 0.9154(7) 0.0895(10) Uani d . 1 1 . .
    H H9'A 0.3409 0.1868 0.8420 0.134 Uiso calc R 1 1 . .
    H H9'B 0.3952 0.2545 0.8408 0.134 Uiso calc R 1 1 . .
    H H9'C 0.3717 0.2153 1.0772 0.134 Uiso calc R 1 1 . .
    H H5' 0.4875(10) 0.4262(15) 0.710(4) 0.053(6) Uiso d . 1 1 . .
    H H3' 0.5069(12) 0.2890(17) 1.101(5) 0.058(7) Uiso d . 1 1 . .
    H H3 0.6667(15) 0.360(2) 0.465(7) 0.098(11) Uiso d . 1 1 . .
    H H5A 0.7420(12) 0.4587(17) 1.114(5) 0.062(7) Uiso d . 1 1 . .
    H H5B 0.7476(13) 0.4461(19) 0.861(6) 0.073(9) Uiso d . 1 1 . .
loop_
    _atom_site_aniso_label
    _atom_site_aniso_U_11
    _atom_site_aniso_U_22
    _atom_site_aniso_U_33
    _atom_site_aniso_U_12
    _atom_site_aniso_U_13
    _atom_site_aniso_U_23
    O1 0.0578(8) 0.0739(10) 0.0424(8) 0.0150(7) -0.0015(7) 0.0186(7)
    O1' 0.0701(10) 0.0719(10) 0.0592(10) -0.0228(8) -0.0003(8) -0.0176(9)
    O2 0.0427(6) 0.0527(7) 0.0299(6) 0.0081(5) -0.0010(5) 0.0049(6)
    O2' 0.0650(9) 0.0692(9) 0.0425(8) -0.0251(7) 0.0092(7) -0.0090(7)
    O3 0.0817(11) 0.0624(9) 0.0319(8) -0.0183(8) 0.0031(8) 0.0065(7)
    O3' 0.0597(8) 0.0523(7) 0.0330(7) -0.0070(7) 0.0067(7) -0.0056(6)
    O4 0.0618(9) 0.0881(11) 0.0478(9) -0.0116(8) -0.0254(8) 0.0167(9)
    O4' 0.0642(8) 0.0547(8) 0.0370(7) 0.0048(6) -0.0076(7) -0.0093(6)
    C1 0.0485(10) 0.0668(12) 0.0334(10) -0.0007(9) -0.0060(8) 0.0112(9)
    C1' 0.0598(11) 0.0494(10) 0.0426(11) -0.0011(9) 0.0042(10) -0.0135(8)
    C2 0.0438(9) 0.0489(10) 0.0279(8) -0.0001(8) -0.0022(8) 0.0044(7)
    C2' 0.0465(10) 0.0446(10) 0.0396(10) -0.0009(8) 0.0041(8) -0.0010(8)
    C3 0.0470(10) 0.0539(10) 0.0311(9) -0.0067(8) -0.0039(8) 0.0044(9)
    C3' 0.0451(10) 0.0434(9) 0.0310(9) -0.0013(8) 0.0014(7) -0.0023(8)
    C4 0.0516(11) 0.0718(13) 0.0334(10) -0.0135(10) -0.0070(9) 0.0048(10)
    C4' 0.0397(9) 0.0521(11) 0.0371(9) -0.0013(8) 0.0010(8) -0.0058(8)
    C5 0.0569(13) 0.1004(19) 0.0494(14) -0.0283(13) -0.0095(12) -0.0036(14)
    C5' 0.0528(11) 0.0533(11) 0.0525(12) 0.0079(9) -0.0060(10) -0.0030(10)
    C6 0.0788(16) 0.0816(18) 0.079(2) -0.0332(14) 0.0106(16) -0.0152(15)
    C6' 0.0632(13) 0.0748(16) 0.0657(16) 0.0218(12) -0.0114(12) 0.0000(13)
    C7 0.0501(11) 0.0722(14) 0.0408(11) 0.0182(10) 0.0019(9) 0.0149(10)
    C7' 0.0547(11) 0.0557(12) 0.0579(13) -0.0105(10) 0.0084(11) -0.0128(11)
    C8 0.0471(11) 0.1052(19) 0.0590(15) 0.0145(12) 0.0032(11) 0.0242(15)
    C8' 0.0734(15) 0.0600(13) 0.088(2) -0.0209(11) 0.0128(15) -0.0109(14)
    C9 0.0784(15) 0.0659(14) 0.0587(15) 0.0272(12) 0.0125(13) 0.0090(12)
    C9' 0.0757(17) 0.0783(18) 0.114(3) 0.0070(14) 0.0291(19) 0.0034(18)
_geom_special_details
;
All e.s.d.'s (except the e.s.d. in the dihedral angle between two l.s. planes)
are estimated using the full covariance matrix. The cell e.s.d.'s are taken
into account individually in the estimation of e.s.d.'s in distances, angles
and torsion angles; correlations between e.s.d.'s in cell parameters are only
used when they are defined by crystal symmetry. An approximate (isotropic)
treatment of cell e.s.d.'s is used for estimating e.s.d.'s involving l.s.
planes.
;
loop_
    _geom_bond_atom_site_label_1
    _geom_bond_atom_site_label_2
    _geom_bond_site_symmetry_2
    _geom_bond_distance
    _geom_bond_publ_flag
    O1 C1 . 1.401(3) ?
    O1 C7 . 1.433(3) ?
    O1' C1' . 1.392(3) ?
    O1' C7' . 1.434(3) ?
    O2 C2 . 1.420(2) ?
    O2 C7 . 1.461(2) ?
    O2' C2' . 1.405(2) ?
    O2' C7' . 1.435(3) ?
    O3 C3 . 1.406(2) ?
    O3 H3 . 0.82(4) ?
    O3' C3' . 1.413(2) ?
    O3' H3' . 0.79(3) ?
    O4 C1 . 1.416(3) ?
    O4 C4 . 1.444(3) ?
    O4' C4' . 1.387(2) ?
    O4' C1' . 1.427(3) ?
    C1 C2 . 1.538(3) ?
    C1 H1 . 0.9800 ?
    C1' C2' . 1.524(3) ?
    C1' H1' . 0.9800 ?
    C2 C3' . 1.546(3) ?
    C2 C3 . 1.557(3) ?
    C2' C3' . 1.547(3) ?
    C2' H2' . 0.9800 ?
    C3 C4 . 1.528(3) ?
    C3 H3A . 0.9800 ?
    C3' C4' . 1.509(3) ?
    C4 C5 . 1.508(3) ?
    C4 H4 . 0.9800 ?
    C4' C5' . 1.315(3) ?
    C5 C6 . 1.510(4) ?
    C5 H5A . 0.98(3) ?
    C5 H5B . 0.96(3) ?
    C5' C6' . 1.495(3) ?
    C5' H5' . 0.99(2) ?
    C6 H6A . 0.9600 ?
    C6 H6B . 0.9600 ?
    C6 H6C . 0.9600 ?
    C6' H6'A . 0.9600 ?
    C6' H6'B . 0.9600 ?
    C6' H6'C . 0.9600 ?
    C7 C9 . 1.501(4) ?
    C7 C8 . 1.513(3) ?
    C7' C9' . 1.496(4) ?
    C7' C8' . 1.506(4) ?
    C8 H8A . 0.9600 ?
    C8 H8B . 0.9600 ?
    C8 H8C . 0.9600 ?
    C8' H8'A . 0.9600 ?
    C8' H8'B . 0.9600 ?
    C8' H8'C . 0.9600 ?
    C9 H9A . 0.9600 ?
    C9 H9B . 0.9600 ?
    C9 H9C . 0.9600 ?
    C9' H9'A . 0.9600 ?
    C9' H9'B . 0.9600 ?
    C9' H9'C . 0.9600 ?
loop_
    _geom_angle_atom_site_label_1
    _geom_angle_atom_site_label_2
    _geom_angle_atom_site_label_3
    _geom_angle_site_symmetry_1
    _geom_angle_site_symmetry_3
    _geom_angle
    _geom_angle_publ_flag
    C1 O1 C7 . . 108.93(17) ?
    C1' O1' C7' . . 110.09(16) ?
    C2 O2 C7 . . 109.79(14) ?
    C2' O2' C7' . . 110.41(16) ?
    C3 O3 H3 . . 109(2) ?
    C3' O3' H3' . . 109.9(19) ?
    C1 O4 C4 . . 107.33(15) ?
    C4' O4' C1' . . 110.65(15) ?
    O1 C1 O4 . . 112.17(17) ?
    O1 C1 C2 . . 105.30(17) ?
    O4 C1 C2 . . 106.74(16) ?
    O1 C1 H1 . . 110.8 ?
    O4 C1 H1 . . 110.8 ?
    C2 C1 H1 . . 110.8 ?
    O1' C1' O4' . . 113.50(18) ?
    O1' C1' C2' . . 104.77(17) ?
    O4' C1' C2' . . 107.05(16) ?
    O1' C1' H1' . . 110.4 ?
    O4' C1' H1' . . 110.4 ?
    C2' C1' H1' . . 110.4 ?
    O2 C2 C1 . . 104.42(15) ?
    O2 C2 C3' . . 110.43(15) ?
    C1 C2 C3' . . 111.12(15) ?
    O2 C2 C3 . . 112.52(15) ?
    C1 C2 C3 . . 104.71(15) ?
    C3' C2 C3 . . 113.14(16) ?
    O2' C2' C1' . . 105.43(16) ?
    O2' C2' C3' . . 111.52(16) ?
    C1' C2' C3' . . 105.59(16) ?
    O2' C2' H2' . . 111.3 ?
    C1' C2' H2' . . 111.3 ?
    C3' C2' H2' . . 111.3 ?
    O3 C3 C4 . . 111.89(16) ?
    O3 C3 C2 . . 112.73(17) ?
    C4 C3 C2 . . 102.58(16) ?
    O3 C3 H3A . . 109.8 ?
    C4 C3 H3A . . 109.8 ?
    C2 C3 H3A . . 109.8 ?
    O3' C3' C4' . . 112.00(15) ?
    O3' C3' C2 . . 104.63(15) ?
    C4' C3' C2 . . 114.66(15) ?
    O3' C3' C2' . . 113.63(16) ?
    C4' C3' C2' . . 102.01(15) ?
    C2 C3' C2' . . 110.20(15) ?
    O4 C4 C5 . . 109.52(19) ?
    O4 C4 C3 . . 104.99(17) ?
    C5 C4 C3 . . 116.62(19) ?
    O4 C4 H4 . . 108.5 ?
    C5 C4 H4 . . 108.5 ?
    C3 C4 H4 . . 108.5 ?
    C5' C4' O4' . . 121.58(19) ?
    C5' C4' C3' . . 128.69(19) ?
    O4' C4' C3' . . 109.65(16) ?
    C4 C5 C6 . . 112.3(2) ?
    C4 C5 H5A . . 108.0(16) ?
    C6 C5 H5A . . 114.4(16) ?
    C4 C5 H5B . . 106.1(18) ?
    C6 C5 H5B . . 116.1(19) ?
    H5A C5 H5B . . 99(2) ?
    C4' C5' C6' . . 125.3(2) ?
    C4' C5' H5' . . 116.9(14) ?
    C6' C5' H5' . . 117.7(14) ?
    C5 C6 H6A . . 109.5 ?
    C5 C6 H6B . . 109.5 ?
    H6A C6 H6B . . 109.5 ?
    C5 C6 H6C . . 109.5 ?
    H6A C6 H6C . . 109.5 ?
    H6B C6 H6C . . 109.5 ?
    C5' C6' H6'A . . 109.5 ?
    C5' C6' H6'B . . 109.5 ?
    H6'A C6' H6'B . . 109.5 ?
    C5' C6' H6'C . . 109.5 ?
    H6'A C6' H6'C . . 109.5 ?
    H6'B C6' H6'C . . 109.5 ?
    O1 C7 O2 . . 103.70(17) ?
    O1 C7 C9 . . 109.1(2) ?
    O2 C7 C9 . . 108.06(19) ?
    O1 C7 C8 . . 111.2(2) ?
    O2 C7 C8 . . 111.28(18) ?
    C9 C7 C8 . . 113.0(2) ?
    O1' C7' O2' . . 104.26(17) ?
    O1' C7' C9' . . 112.3(3) ?
    O2' C7' C9' . . 110.9(2) ?
    O1' C7' C8' . . 109.5(2) ?
    O2' C7' C8' . . 106.6(2) ?
    C9' C7' C8' . . 112.7(2) ?
    C7 C8 H8A . . 109.5 ?
    C7 C8 H8B . . 109.5 ?
    H8A C8 H8B . . 109.5 ?
    C7 C8 H8C . . 109.5 ?
    H8A C8 H8C . . 109.5 ?
    H8B C8 H8C . . 109.5 ?
    C7' C8' H8'A . . 109.5 ?
    C7' C8' H8'B . . 109.5 ?
    H8'A C8' H8'B . . 109.5 ?
    C7' C8' H8'C . . 109.5 ?
    H8'A C8' H8'C . . 109.5 ?
    H8'B C8' H8'C . . 109.5 ?
    C7 C9 H9A . . 109.5 ?
    C7 C9 H9B . . 109.5 ?
    H9A C9 H9B . . 109.5 ?
    C7 C9 H9C . . 109.5 ?
    H9A C9 H9C . . 109.5 ?
    H9B C9 H9C . . 109.5 ?
    C7' C9' H9'A . . 109.5 ?
    C7' C9' H9'B . . 109.5 ?
    H9'A C9' H9'B . . 109.5 ?
    C7' C9' H9'C . . 109.5 ?
    H9'A C9' H9'C . . 109.5 ?
    H9'B C9' H9'C . . 109.5 ?
loop_
    _geom_torsion_atom_site_label_1
    _geom_torsion_atom_site_label_2
    _geom_torsion_atom_site_label_3
    _geom_torsion_atom_site_label_4
    _geom_torsion_site_symmetry_1
    _geom_torsion_site_symmetry_2
    _geom_torsion_site_symmetry_3
    _geom_torsion_site_symmetry_4
    _geom_torsion
    _geom_torsion_publ_flag
    C7 O1 C1 O4 . . . . -90.8(2) ?
    C7 O1 C1 C2 . . . . 24.9(2) ?
    C4 O4 C1 O1 . . . . 145.01(18) ?
    C4 O4 C1 C2 . . . . 30.2(2) ?
    C7' O1' C1' O4' . . . . -95.8(2) ?
    C7' O1' C1' C2' . . . . 20.6(2) ?
    C4' O4' C1' O1' . . . . 107.62(19) ?
    C4' O4' C1' C2' . . . . -7.5(2) ?
    C7 O2 C2 C1 . . . . -6.9(2) ?
    C7 O2 C2 C3' . . . . -126.46(17) ?
    C7 O2 C2 C3 . . . . 106.07(18) ?
    O1 C1 C2 O2 . . . . -10.73(19) ?
    O4 C1 C2 O2 . . . . 108.66(18) ?
    O1 C1 C2 C3' . . . . 108.34(18) ?
    O4 C1 C2 C3' . . . . -132.27(17) ?
    O1 C1 C2 C3 . . . . -129.19(17) ?
    O4 C1 C2 C3 . . . . -9.8(2) ?
    C7' O2' C2' C1' . . . . -4.3(2) ?
    C7' O2' C2' C3' . . . . 109.84(19) ?
    O1' C1' C2' O2' . . . . -9.9(2) ?
    O4' C1' C2' O2' . . . . 110.96(17) ?
    O1' C1' C2' C3' . . . . -128.03(17) ?
    O4' C1' C2' C3' . . . . -7.2(2) ?
    O2 C2 C3 O3 . . . . -4.8(2) ?
    C1 C2 C3 O3 . . . . 107.97(18) ?
    C3' C2 C3 O3 . . . . -130.87(17) ?
    O2 C2 C3 C4 . . . . -125.35(16) ?
    C1 C2 C3 C4 . . . . -12.5(2) ?
    C3' C2 C3 C4 . . . . 108.61(18) ?
    O2 C2 C3' O3' . . . . 174.56(14) ?
    C1 C2 C3' O3' . . . . 59.2(2) ?
    C3 C2 C3' O3' . . . . -58.30(19) ?
    O2 C2 C3' C4' . . . . -62.3(2) ?
    C1 C2 C3' C4' . . . . -177.75(17) ?
    C3 C2 C3' C4' . . . . 64.8(2) ?
    O2 C2 C3' C2' . . . . 52.04(19) ?
    C1 C2 C3' C2' . . . . -63.4(2) ?
    C3 C2 C3' C2' . . . . 179.19(16) ?
    O2' C2' C3' O3' . . . . 24.3(2) ?
    C1' C2' C3' O3' . . . . 138.29(16) ?
    O2' C2' C3' C4' . . . . -96.47(18) ?
    C1' C2' C3' C4' . . . . 17.55(19) ?
    O2' C2' C3' C2 . . . . 141.33(16) ?
    C1' C2' C3' C2 . . . . -104.65(18) ?
    C1 O4 C4 C5 . . . . -164.72(19) ?
    C1 O4 C4 C3 . . . . -38.8(2) ?
    O3 C3 C4 O4 . . . . -90.6(2) ?
    C2 C3 C4 O4 . . . . 30.5(2) ?
    O3 C3 C4 C5 . . . . 30.8(3) ?
    C2 C3 C4 C5 . . . . 151.9(2) ?
    C1' O4' C4' C5' . . . . -157.3(2) ?
    C1' O4' C4' C3' . . . . 19.9(2) ?
    O3' C3' C4' C5' . . . . 32.0(3) ?
    C2 C3' C4' C5' . . . . -87.0(3) ?
    C2' C3' C4' C5' . . . . 153.9(2) ?
    O3' C3' C4' O4' . . . . -144.87(16) ?
    C2 C3' C4' O4' . . . . 96.09(19) ?
    C2' C3' C4' O4' . . . . -23.00(19) ?
    O4 C4 C5 C6 . . . . -177.3(2) ?
    C3 C4 C5 C6 . . . . 63.7(3) ?
    O4' C4' C5' C6' . . . . -0.5(4) ?
    C3' C4' C5' C6' . . . . -177.0(2) ?
    C1 O1 C7 O2 . . . . -28.9(2) ?
    C1 O1 C7 C9 . . . . -143.91(18) ?
    C1 O1 C7 C8 . . . . 90.7(2) ?
    C2 O2 C7 O1 . . . . 21.6(2) ?
    C2 O2 C7 C9 . . . . 137.29(18) ?
    C2 O2 C7 C8 . . . . -98.0(2) ?
    C1' O1' C7' O2' . . . . -23.2(3) ?
    C1' O1' C7' C9' . . . . 97.0(2) ?
    C1' O1' C7' C8' . . . . -137.0(2) ?
    C2' O2' C7' O1' . . . . 16.3(2) ?
    C2' O2' C7' C9' . . . . -104.8(2) ?
    C2' O2' C7' C8' . . . . 132.2(2) ?
loop_
    _geom_hbond_atom_site_label_D
    _geom_hbond_atom_site_label_H
    _geom_hbond_atom_site_label_A
    _geom_hbond_site_symmetry_A
    _geom_hbond_distance_DH
    _geom_hbond_distance_HA
    _geom_hbond_distance_DA
    _geom_hbond_angle_DHA
    O3' H3' O4' 1_556 0.79(3) 2.36(3) 3.038(2) 144(2)
    O3' H3' O2' . 0.79(3) 2.22(3) 2.685(2) 119(2)
    O3 H3 O2 . 0.82(4) 2.11(3) 2.647(2) 122(3)
data_global
_journal_date_recd_electronic     2013-06-24
_journal_date_accepted     2013-08-05
_journal_name_full     'Acta Crystallographica, Section E'
_journal_year     2013
_journal_volume     69
_journal_issue      9
_journal_page_first     o1399
_journal_page_last     o1399
_journal_paper_category     QO
_journal_paper_doi     10.1107/S1600536813021776
_journal_coeditor_code     HB7100
_publ_contact_author_name     'Prof. Hongmin Liu'
_publ_contact_author_address
;  New Drug Reseach & Development Center
   Zhengzhou Univresity
   Zhengzhou 450001
   People's Republic of China
;
_publ_contact_author_email     zqr409@163.com
_publ_contact_author_fax     86-371-67781739
_publ_contact_author_phone     86-371-67781739
_publ_section_title
;
1,2:1',2'-Di-<i>O</i>-isopropylidenedifuranose-C12 higher carbon sugar
;
loop_
    _publ_author_name
    _publ_author_address
    'Qiurong Zhang'
;  New Drug Reseach & Development Center
   Zhengzhou Univresity
   Zhengzhou 450001
   People's Republic of China
;
    'Guangqiang Zhou'
;  New Drug Reseach & Development Center
   Zhengzhou Univresity
   Zhengzhou 450001
   People's Republic of China
;
    'Peng He'
;  New Drug Reseach & Development Center
   Zhengzhou Univresity
   Zhengzhou 450001
   People's Republic of China
;
    'Xuebin Chen'
;  New Drug Reseach & Development Center
   Zhengzhou Univresity
   Zhengzhou 450001
   People's Republic of China
;
    'Hongmin Liu'
;  New Drug Reseach & Development Center
   Zhengzhou Univresity
   Zhengzhou 450001
   People's Republic of China
;
