# Supplementary material for: 1,2:1′,2′-Di-O-iso­propyl­idenedi­furan­ose-C12 higher carbon sugar
Source: Acta Crystallogr Sect E Struct Rep Online. 2013 Aug 10;69(Pt 9):o1399. doi: 10.1107/S1600536813021776 (PMC3884459; doi:10.1107/S1600536813021776)
Supplement: Supplementary file 2 [file e-69-o1399-Isup2.hkl]

# 
# h,k,l, Fc-squared, Fo-squared, sigma(Fo-squared) and status flag 
# 
data_I
_shelx_title ' 20120323A in P21212 '
_shelx_refln_list_code       4 
_shelx_F_calc_maximum      180.74 
_exptl_crystal_F_000       800.00 
_reflns_d_resolution_high  0.8372 
 
loop_ 
 _symmetry_equiv_pos_as_xyz 
 'x, y, z' 
 '-x, -y, z' 
 'x+1/2, -y+1/2, -z' 
 '-x+1/2, y+1/2, -z' 
 
_cell_length_a    21.5802 
_cell_length_b    15.3758 
_cell_length_c     5.7363 
_cell_angle_alpha  90.000 
_cell_angle_beta   90.000 
_cell_angle_gamma  90.000 
 
_shelx_F_squared_multiplier     1.000 
 
loop_ 
 _refln_index_h 
 _refln_index_k 
 _refln_index_l 
 _refln_F_squared_calc 
 _refln_F_squared_meas 
 _refln_F_squared_sigma 
 _refln_observed_status 
   2   0   0     6614.83     6462.38     34.76 o 
   4   0   0      647.92      671.97     13.16 o 
   6   0   0    19622.08    19402.25     73.16 o 
   8   0   0       72.70       76.53      4.07 o 
  10   0   0      213.99      200.93      7.51 o 
  12   0   0      250.84      237.09     13.51 o 
  14   0   0      369.35      387.10     23.38 o 
  16   0   0      578.18      564.86     27.93 o 
  18   0   0       27.42       25.64      4.08 o 
  20   0   0      237.24      229.09     11.57 o 
  22   0   0        8.64       12.63      3.13 o 
  24   0   0        1.42       -0.18      1.69 o 
   1   1   0      111.43      126.02      2.89 o 
   2   1   0    14823.04    14052.27    344.78 o 
   3   1   0     3277.39     3015.03     72.77 o 
   4   1   0    21279.75    19971.67     72.84 o 
   5   1   0     2099.49     2043.06     20.86 o 
   6   1   0        1.40        2.59      0.81 o 
   7   1   0        1.93        1.99      1.04 o 
   8   1   0     2421.87     2295.12     22.50 o 
   9   1   0        0.63        3.96      1.23 o 
  10   1   0       10.15        7.31      1.38 o 
  11   1   0      324.83      352.95      8.28 o 
  12   1   0       60.68       63.88      3.82 o 
  13   1   0       17.92       20.03      2.34 o 
  14   1   0      480.93      514.41     21.33 o 
  15   1   0       11.02        3.04      2.41 o 
  16   1   0      808.18      711.69     21.99 o 
  17   1   0       54.62       47.08      5.40 o 
  18   1   0       70.34       61.98      5.44 o 
  19   1   0        9.35        8.52      1.93 o 
  20   1   0      482.15      489.18     20.56 o 
  21   1   0       19.09       16.52      3.55 o 
  22   1   0       85.98       90.41      5.08 o 
  23   1   0        1.73        0.92      1.22 o 
  24   1   0       11.99        9.55      1.74 o 
  25   1   0        7.52        7.27      1.44 o 
   0   2   0    31569.08    33210.42    122.95 o 
   1   2   0     1605.84     1663.40     41.94 o 
   2   2   0     5146.07     5231.21    167.92 o 
   3   2   0     5856.33     5842.34     34.34 o 
   4   2   0     1635.68     1584.25     27.22 o 
   5   2   0       48.61       52.75      3.65 o 
   6   2   0     4968.73     4871.94     31.81 o 
   7   2   0      280.50      245.25      8.62 o 
   8   2   0     5304.24     5416.25     38.19 o 
   9   2   0      524.53      535.97      9.23 o 
  10   2   0        7.42        3.70      1.33 o 
  11   2   0       34.80       24.60      2.26 o 
  12   2   0      264.89      283.33      7.94 o 
  13   2   0      124.76      111.91      5.95 o 
  14   2   0      267.16      291.67     12.60 o 
  15   2   0      156.65      165.11      9.08 o 
  16   2   0      335.75      327.99     16.17 o 
  17   2   0       17.65       15.06      1.80 o 
  18   2   0      176.91      171.50      6.84 o 
  19   2   0       25.68       25.29      2.84 o 
  20   2   0        0.12       -1.68      2.52 o 
  21   2   0       49.01       51.05      3.84 o 
  22   2   0        0.03        0.02      2.03 o 
  23   2   0        9.61       12.84      2.29 o 
  24   2   0        2.84        4.41      1.34 o 
  25   2   0       27.84       31.99      2.51 o 
   1   3   0     1224.12     1206.16     14.77 o 
   2   3   0     4018.86     4116.44     75.83 o 
   3   3   0       26.36       30.49      3.03 o 
   4   3   0     9133.67     9012.00    135.88 o 
   5   3   0     1698.76     1793.36     23.07 o 
   6   3   0     1378.58     1394.08     17.67 o 
   7   3   0        2.77        2.68      1.43 o 
   8   3   0      296.21      295.00      9.08 o 
   9   3   0       13.89       15.11      2.66 o 
  10   3   0       95.45       92.48      4.44 o 
  11   3   0      218.27      231.90      8.99 o 
  12   3   0       44.07       59.84      5.17 o 
  13   3   0      145.07      161.41      7.30 o 
  14   3   0      671.04      661.22     15.28 o 
  15   3   0       55.85       52.04      4.51 o 
  16   3   0       75.98       82.66     11.33 o 
  17   3   0      170.36      155.38      5.26 o 
  18   3   0        0.28       -0.41      1.08 o 
  19   3   0      128.44      105.24      6.45 o 
  20   3   0       99.89       99.54      5.30 o 
  21   3   0       29.19       24.70      2.74 o 
  22   3   0      105.36      110.88      7.75 o 
  23   3   0        2.32        1.31      1.48 o 
  24   3   0       56.08       74.53      4.02 o 
  25   3   0       46.97       53.30      3.09 o 
   0   4   0     2348.41     2274.14     32.96 o 
   1   4   0      196.13      177.67      6.40 o 
   2   4   0     2263.94     2285.44     40.50 o 
   3   4   0     1527.08     1489.09     14.55 o 
   4   4   0       41.75       38.10      3.11 o 
   5   4   0      827.85      811.11     16.34 o 
   6   4   0     1614.72     1711.67     27.48 o 
   7   4   0     1086.51     1131.62     24.24 o 
   8   4   0     4762.01     4919.13     57.80 o 
   9   4   0      203.53      225.90     10.73 o 
  10   4   0        9.98        8.24      2.29 o 
  11   4   0     1819.91     1822.00     34.32 o 
  12   4   0     1409.30     1482.39     31.63 o 
  13   4   0       20.78       28.45      3.43 o 
  14   4   0        1.03        1.66      1.70 o 
  15   4   0       26.98       24.09      4.81 o 
  16   4   0       26.38       22.08      2.76 o 
  17   4   0      101.06       96.62      4.43 o 
  18   4   0       36.82       30.19      3.09 o 
  19   4   0        0.64       -0.11      1.04 o 
  20   4   0      299.72      309.31      9.21 o 
  21   4   0       74.70       71.08      4.45 o 
  22   4   0        8.66        8.74      1.79 o 
  23   4   0       14.08       15.22      2.90 o 
  24   4   0       11.74       18.90      2.11 o 
  25   4   0       16.67       21.39      2.13 o 
   1   5   0      271.29      321.50      6.27 o 
   2   5   0        2.76        6.68      1.45 o 
   3   5   0     3927.76     3962.93     26.74 o 
   4   5   0      782.02      815.03     13.25 o 
   5   5   0        8.21       13.41      2.35 o 
   6   5   0      496.30      497.49     12.69 o 
   7   5   0     2350.31     2729.76     37.50 o 
   8   5   0        2.48        2.27      2.15 o 
   9   5   0      123.22      128.16     10.02 o 
  10   5   0      824.85      941.57     20.47 o 
  11   5   0       15.61        4.47      2.40 o 
  12   5   0     1680.30     1726.59     29.49 o 
  13   5   0       42.46       33.97      4.48 o 
  14   5   0       24.73       39.34      4.99 o 
  15   5   0      115.64      107.81     13.63 o 
  16   5   0       68.75       65.25      3.27 o 
  17   5   0       19.13       14.70      1.70 o 
  18   5   0        5.53        6.16      1.38 o 
  19   5   0      430.48      405.14      8.73 o 
  20   5   0       58.44       53.17      3.88 o 
  21   5   0       68.28       65.16      4.17 o 
  22   5   0        1.38        3.83      1.27 o 
  23   5   0        0.28        0.09      1.53 o 
  24   5   0        4.55        5.80      1.35 o 
   0   6   0     1724.49     1785.75     20.84 o 
   1   6   0      148.07      132.28      5.11 o 
   2   6   0      490.53      467.16      9.39 o 
   3   6   0      180.39      224.64      6.63 o 
   4   6   0     4336.59     4750.16     47.86 o 
   5   6   0      930.12     1070.27     19.14 o 
   6   6   0      332.72      367.16     11.62 o 
   7   6   0       97.35       89.85      6.11 o 
   8   6   0      171.86      219.14     12.81 o 
   9   6   0      123.11      133.34      7.90 o 
  10   6   0     2048.04     2229.02     46.35 o 
  11   6   0     1754.61     1847.37     30.86 o 
  12   6   0       17.33        7.76      4.36 o 
  13   6   0       72.40       67.18      6.98 o 
  14   6   0       56.05       38.28      8.53 o 
  15   6   0       48.01       38.06      2.54 o 
  16   6   0        0.89        1.00      1.05 o 
  17   6   0      289.03      275.24      6.82 o 
  18   6   0      108.81      104.18      4.48 o 
  19   6   0       20.99       17.18      2.64 o 
  20   6   0       15.49       16.25      2.57 o 
  21   6   0        2.87        3.38      1.28 o 
  22   6   0        8.29       16.26      3.03 o 
  23   6   0        8.09        8.82      2.33 o 
  24   6   0       10.52        7.87      1.36 o 
   1   7   0     2180.93     2244.40     19.68 o 
   2   7   0      582.66      586.42     11.45 o 
   3   7   0     1223.29     1250.33     25.88 o 
   4   7   0     1350.63     1343.38     17.98 o 
   5   7   0      887.91      867.22     22.03 o 
   6   7   0     7050.64     7574.62    182.75 o 
   7   7   0      112.44      111.08      8.53 o 
   8   7   0       83.41      119.64      7.57 o 
   9   7   0      115.06      123.15      7.86 o 
  10   7   0        0.20        2.98      2.44 o 
  11   7   0      362.79      410.95     26.56 o 
  12   7   0      309.16      357.31     18.07 o 
  13   7   0       71.73       59.75     10.43 o 
  14   7   0        2.48        4.83      3.87 o 
  15   7   0       17.03       18.86      1.91 o 
  16   7   0       73.09       61.35      3.27 o 
  17   7   0       29.60       29.25      2.50 o 
  18   7   0       61.72       72.91      3.76 o 
  19   7   0       68.18       66.81      3.57 o 
  20   7   0        3.47        3.61      1.14 o 
  21   7   0        0.11        3.00      1.90 o 
  22   7   0        6.94        6.79      2.24 o 
  23   7   0        0.02       -0.46      1.50 o 
   0   8   0       22.65       23.98      3.00 o 
   1   8   0       93.89       87.64      4.19 o 
   2   8   0      559.85      663.73     13.11 o 
   3   8   0      248.96      293.58      8.81 o 
   4   8   0      398.48      421.73     14.31 o 
   5   8   0      409.69      379.79     12.57 o 
   6   8   0      161.69      171.68     10.08 o 
   7   8   0      538.46      564.69     16.13 o 
   8   8   0      299.45      290.54     14.61 o 
   9   8   0        2.35        4.14      2.86 o 
  10   8   0      911.02      988.03     37.39 o 
  11   8   0        1.56       -4.17      4.17 o 
  12   8   0       33.69       32.10      7.85 o 
  13   8   0        2.14       -0.06      1.24 o 
  14   8   0      558.90      516.41     16.22 o 
  15   8   0      269.30      275.53      6.81 o 
  16   8   0        6.22        3.49      1.28 o 
  17   8   0      185.62      174.48      5.74 o 
  18   8   0        0.26       -0.47      1.01 o 
  19   8   0        0.20       -0.35      1.35 o 
  20   8   0       20.01       20.66      2.55 o 
  21   8   0        0.51        4.05      2.13 o 
  22   8   0       14.60       17.19      2.77 o 
  23   8   0        7.09       13.19      2.24 o 
   1   9   0      463.16      543.45     13.87 o 
   2   9   0      203.73      207.62      7.82 o 
   3   9   0        5.26        5.11      1.62 o 
   4   9   0        1.35        2.27      2.54 o 
   5   9   0       97.40       81.11      6.29 o 
   6   9   0     1108.68     1117.29     23.35 o 
   7   9   0      405.90      403.38     14.47 o 
   8   9   0      132.04      105.51      7.56 o 
   9   9   0        2.14       -2.63      2.63 o 
  10   9   0       99.20      112.09     11.88 o 
  11   9   0      236.55      232.26      7.31 o 
  12   9   0      969.38      944.36     16.15 o 
  13   9   0       25.10       19.51      2.44 o 
  14   9   0      290.64      274.64      8.36 o 
  15   9   0      244.72      218.54      8.41 o 
  16   9   0       17.23       17.28      1.95 o 
  17   9   0        1.74        3.45      1.22 o 
  18   9   0       28.08       29.99      8.63 o 
  19   9   0        1.07        1.74      1.36 o 
  20   9   0        0.72        0.98      1.14 o 
  21   9   0       17.34       13.42      2.53 o 
  22   9   0        3.15        4.03      1.68 o 
   0  10   0      123.31      136.98     13.09 o 
   1  10   0      339.54      334.10     14.49 o 
   2  10   0       78.06       75.66      9.00 o 
   3  10   0      250.60      247.06      9.09 o 
   4  10   0       91.27       78.48      6.38 o 
   5  10   0        3.30        3.43      1.96 o 
   6  10   0       19.77       15.34      3.39 o 
   7  10   0      204.68      208.14     10.75 o 
   8  10   0      449.72      449.32     19.70 o 
   9  10   0      222.26      194.92      7.51 o 
  10  10   0       50.78       60.35      3.62 o 
  11  10   0       30.66       28.29      2.78 o 
  12  10   0        6.73        6.89      2.35 o 
  13  10   0        0.29        2.45      1.72 o 
  14  10   0       87.87       73.20      4.78 o 
  15  10   0       32.62       26.56      2.82 o 
  16  10   0       50.47       44.70      2.98 o 
  17  10   0        0.68        0.51      1.35 o 
  18  10   0       61.72       62.08      4.16 o 
  19  10   0       80.77       91.14      4.75 o 
  20  10   0        8.19        6.98      1.51 o 
  21  10   0       10.77       13.03      2.34 o 
   1  11   0      447.21      396.13     23.74 o 
   2  11   0        2.02       17.00      5.41 o 
   3  11   0      126.75      149.44     15.18 o 
   4  11   0      147.67      143.78     15.43 o 
   5  11   0       22.84        8.09      4.71 o 
   6  11   0       38.58       26.39      5.06 o 
   7  11   0       90.53       91.60      5.64 o 
   8  11   0        9.83        6.86      3.04 o 
   9  11   0       83.64       76.41      5.84 o 
  10  11   0       27.45       22.36      2.51 o 
  11  11   0       35.34       28.59      3.08 o 
  12  11   0      250.74      226.11      8.26 o 
  13  11   0      332.97      301.51     11.90 o 
  14  11   0        6.60        8.46      2.02 o 
  15  11   0       74.30       69.77      6.32 o 
  16  11   0        4.81        5.08      1.62 o 
  17  11   0        2.54        1.77      1.32 o 
  18  11   0        2.73        1.32      1.27 o 
  19  11   0        1.46        1.49      1.11 o 
  20  11   0        4.32        4.88      1.51 o 
   0  12   0        6.33        6.70      2.17 o 
   1  12   0      161.86      148.52      6.26 o 
   2  12   0        0.06        0.28      1.91 o 
   3  12   0       19.19       13.39      2.16 o 
   4  12   0       12.95        8.41      1.73 o 
   5  12   0      193.97      178.39      9.84 o 
   6  12   0      673.91      622.44     16.55 o 
   7  12   0        5.76        5.42      1.42 o 
   8  12   0       13.39        7.40      2.50 o 
   9  12   0        4.01        4.86      1.58 o 
  10  12   0      114.56      103.42      7.26 o 
  11  12   0       79.92       78.49      5.00 o 
  12  12   0       43.99       46.01      3.83 o 
  13  12   0      172.55      165.49      7.02 o 
  14  12   0       17.37       18.91      2.64 o 
  15  12   0       45.25       44.59      4.82 o 
  16  12   0       21.03       17.56      2.27 o 
  17  12   0        6.48        6.66      1.57 o 
  18  12   0        1.17        2.14      1.27 o 
  19  12   0        9.28       11.81      1.28 o 
   1  13   0      357.09      353.08     10.83 o 
   2  13   0      535.76      481.86     11.75 o 
   3  13   0       42.97       42.78      3.68 o 
   4  13   0      269.44      280.94     12.75 o 
   5  13   0      545.22      514.54     17.32 o 
   6  13   0       14.38        9.17      2.89 o 
   7  13   0      541.14      529.40     12.50 o 
   8  13   0      165.18      164.37      7.00 o 
   9  13   0      280.72      286.56      7.57 o 
  10  13   0       79.25       79.13      4.04 o 
  11  13   0        8.72        7.53      1.49 o 
  12  13   0       74.30       67.37      3.66 o 
  13  13   0       19.05       20.85      2.14 o 
  14  13   0       33.68       35.56      2.50 o 
  15  13   0        9.02       10.08      1.48 o 
  16  13   0        0.31        0.05      0.91 o 
  17  13   0        1.93        0.39      0.76 o 
  18  13   0        2.66        5.37      1.22 o 
   0  14   0      481.91      430.47     16.06 o 
   1  14   0       87.93       77.02      4.88 o 
   2  14   0       16.08       15.49      2.44 o 
   3  14   0       49.20       52.04      5.82 o 
   4  14   0        0.00       -2.67      2.67 o 
   5  14   0       31.90       19.95      3.86 o 
   6  14   0      172.69      183.84      7.42 o 
   7  14   0      166.19      148.68      6.68 o 
   8  14   0      134.11      126.28      6.11 o 
   9  14   0       21.03       19.32      2.79 o 
  10  14   0       28.19       27.08      2.89 o 
  11  14   0       58.86       52.98      3.88 o 
  12  14   0        1.13        1.41      1.06 o 
  13  14   0       51.17       54.54      3.01 o 
  14  14   0        8.89        7.97      1.27 o 
  15  14   0       20.46       19.47      2.09 o 
  16  14   0        6.43       10.38      1.52 o 
   1  15   0       73.84       72.84      4.76 o 
   2  15   0        5.48        4.76      2.01 o 
   3  15   0       37.65       35.55      4.93 o 
   4  15   0       41.71       37.89      4.94 o 
   5  15   0      100.66      111.61      5.76 o 
   6  15   0       10.66        9.52      1.93 o 
   7  15   0      112.66      114.03      5.68 o 
   8  15   0       73.40       70.89      4.47 o 
   9  15   0       28.08       28.38      2.86 o 
  10  15   0       16.02       14.34      1.80 o 
  11  15   0        7.84       14.81      1.71 o 
  12  15   0        4.84        3.20      0.95 o 
  13  15   0        8.42        7.40      1.43 o 
  14  15   0        0.49        1.01      0.71 o 
   0  16   0        2.08        2.34      1.81 o 
   1  16   0        7.20        4.50      1.47 o 
   2  16   0        0.45        1.21      1.25 o 
   3  16   0        3.21        2.24      1.95 o 
   4  16   0        0.30       -0.19      2.69 o 
   5  16   0       27.33       21.21      2.52 o 
   6  16   0        0.51        0.50      1.06 o 
   7  16   0        5.69        1.18      1.28 o 
   8  16   0        2.76        3.52      1.37 o 
   9  16   0        0.11       -0.62      1.01 o 
  10  16   0        0.16        0.00      0.80 o 
  11  16   0       14.72       19.56      2.15 o 
  12  16   0       12.75       15.04      1.73 o 
   1  17   0        4.93        4.99      1.86 o 
   2  17   0        2.59        5.03      1.57 o 
   3  17   0        8.66        7.66      1.50 o 
   4  17   0        3.36        3.04      1.04 o 
   5  17   0        6.18        5.90      1.21 o 
   6  17   0        4.24        4.34      1.12 o 
   7  17   0        2.10        2.91      1.18 o 
   8  17   0        0.07        0.35      1.03 o 
   9  17   0        0.01       -0.83      0.83 o 
   0  18   0       24.08       21.52      2.98 o 
   1  18   0       14.31       13.90      1.80 o 
   2  18   0        2.52        2.86      1.09 o 
   3  18   0        0.06        1.97      1.04 o 
   4  18   0        0.01        0.37      0.82 o 
   5  18   0       26.40       30.14      2.24 o 
   0   0   1     2060.48     2014.41     11.85 o 
   1   0   1    24388.05    26004.94    311.82 o 
   2   0   1     1229.44     1226.73     14.25 o 
   3   0   1     1002.29      923.64     17.07 o 
   4   0   1     1127.85     1003.37     10.99 o 
   5   0   1      843.16      778.78      9.53 o 
   6   0   1       76.03       62.23      2.69 o 
   7   0   1      822.61      853.14      9.59 o 
   8   0   1     1899.76     2062.90     20.83 o 
   9   0   1        6.12        5.88      1.26 o 
  10   0   1      514.44      481.21     10.40 o 
  11   0   1        1.21        2.63      1.24 o 
  12   0   1     1155.65     1284.47     20.10 o 
  13   0   1      205.54      231.97      8.44 o 
  14   0   1      235.20      241.03     10.03 o 
  15   0   1       18.07       13.56      2.99 o 
  16   0   1      799.35      919.43     38.06 o 
  17   0   1      221.89      218.80      9.95 o 
  18   0   1      110.95      121.63     11.34 o 
  19   0   1       52.16       53.47      4.00 o 
  20   0   1        0.30        0.61      1.11 o 
  21   0   1        1.38        1.95      1.21 o 
  22   0   1       16.73       19.05      2.44 o 
  23   0   1       20.40       23.00      2.48 o 
  24   0   1        9.06       10.82      1.74 o 
  25   0   1        0.46        1.65      0.96 o 
 -25   1   1        0.96       -0.29      0.97 o 
 -24   1   1       22.84       22.85      2.33 o 
 -23   1   1       10.91       10.26      1.91 o 
 -22   1   1       19.87       18.13      4.13 o 
 -21   1   1       40.44       40.24      2.84 o 
 -20   1   1       29.65       27.61      3.22 o 
 -19   1   1        8.35        8.08      1.70 o 
 -18   1   1      141.31      127.31      5.97 o 
 -17   1   1       13.16        9.98      2.26 o 
 -16   1   1      119.95      119.35     14.04 o 
 -15   1   1      219.96      238.45     14.00 o 
 -14   1   1       91.91       82.52      6.30 o 
 -13   1   1      219.18      203.06      9.49 o 
 -12   1   1      274.61      249.55     11.02 o 
 -11   1   1      287.89      285.62      7.89 o 
 -10   1   1      129.30      140.28      5.24 o 
  -9   1   1      251.76      238.45      6.41 o 
  -8   1   1     2407.07     2400.84     29.71 o 
  -7   1   1      352.52      373.35     13.15 o 
  -6   1   1     7450.54     7226.85     98.39 o 
  -5   1   1     4590.16     4234.14     46.36 o 
  -4   1   1      884.96      788.54     17.75 o 
  -3   1   1     2762.76     2506.77     30.21 o 
  -2   1   1      728.86      679.06     10.28 o 
  -1   1   1     4482.49     4338.41     45.02 o 
   0   1   1      333.84      326.72      7.29 o 
   1   1   1     4475.75     4298.86     23.04 o 
   2   1   1      732.28      647.11     12.75 o 
   3   1   1     2766.18     2457.28     26.88 o 
   4   1   1      883.71      804.77      7.53 o 
   5   1   1     4556.20     4320.21     20.85 o 
   6   1   1     7441.23     7355.05     30.62 o 
   7   1   1      354.68      376.73      6.39 o 
   8   1   1     2411.37     2395.38     22.18 o 
   9   1   1      250.98      240.43      5.43 o 
  10   1   1      130.64      133.90      4.82 o 
  11   1   1      289.20      297.41      8.89 o 
  12   1   1      276.47      252.67      9.96 o 
  13   1   1      218.96      216.37      9.58 o 
  14   1   1       92.16       91.07      5.66 o 
  15   1   1      222.19      248.75      9.56 o 
  16   1   1      118.94      127.80      9.47 o 
  17   1   1       13.27        9.00      2.67 o 
  18   1   1      141.57      132.53      7.00 o 
  19   1   1        8.52        6.50      2.59 o 
  20   1   1       29.79       22.91      4.00 o 
  21   1   1       40.50       48.30      3.75 o 
  22   1   1       19.54       18.79      2.36 o 
  23   1   1       10.99       13.97      2.04 o 
  24   1   1       23.07       22.90      2.33 o 
  25   1   1        1.03       -1.20      1.20 o 
 -25   2   1        9.15       11.24      1.53 o 
 -24   2   1       15.36       12.68      1.72 o 
 -23   2   1       23.58       26.00      2.59 o 
 -22   2   1       50.96       50.58      3.05 o 
 -21   2   1        8.80        8.23      1.83 o 
 -20   2   1       58.00       51.07      3.90 o 
 -19   2   1        4.06        1.42      1.36 o 
 -18   2   1        2.38        2.95      1.35 o 
 -17   2   1      133.41      122.17      4.45 o 
 -16   2   1      204.48      208.46      7.03 o 
 -15   2   1       88.17       85.42     10.39 o 
 -14   2   1      320.65      322.11     12.54 o 
 -13   2   1      286.22      316.09     12.57 o 
 -12   2   1     1309.35     1301.35     25.72 o 
 -11   2   1      682.11      720.69     27.59 o 
 -10   2   1      379.69      386.04      9.46 o 
  -9   2   1      172.66      183.81      6.22 o 
  -8   2   1     2661.75     2733.10     27.44 o 
  -7   2   1      298.02      310.10      9.78 o 
  -6   2   1     1511.44     1530.62     28.11 o 
  -5   2   1     1208.80     1113.40     17.08 o 
  -4   2   1     3868.24     3685.57     42.97 o 
  -3   2   1     1373.53     1232.83     21.18 o 
  -2   2   1     2091.88     2116.10     16.29 o 
  -1   2   1     8007.55     8050.21    138.45 o 
   0   2   1      308.53      294.86     10.50 o 
   1   2   1     7994.39     7676.26     59.01 o 
   2   2   1     2078.83     2115.79     29.61 o 
   3   2   1     1381.88     1242.29     16.32 o 
   4   2   1     3893.34     3738.27     37.67 o 
   5   2   1     1206.57     1131.15     11.11 o 
   6   2   1     1508.78     1483.59     11.59 o 
   7   2   1      298.09      305.90      5.19 o 
   8   2   1     2672.84     2770.64     20.06 o 
   9   2   1      173.37      177.00      5.33 o 
  10   2   1      379.47      377.96     10.22 o 
  11   2   1      680.80      714.98     14.01 o 
  12   2   1     1303.90     1367.04     20.35 o 
  13   2   1      286.63      313.80     10.16 o 
  14   2   1      323.41      350.59     12.82 o 
  15   2   1       87.21       88.22      8.46 o 
  16   2   1      204.63      210.87      6.77 o 
  17   2   1      134.53      137.08      4.70 o 
  18   2   1        2.31        3.89      2.25 o 
  19   2   1        4.43        5.25      2.39 o 
  20   2   1       58.86       63.07      6.21 o 
  21   2   1        8.85       10.39      2.97 o 
  22   2   1       51.46       53.99      3.81 o 
  23   2   1       23.87       25.25      2.53 o 
  24   2   1       15.24       12.65      1.74 o 
  25   2   1        8.93       14.09      3.61 o 
 -25   3   1       10.15       11.95      1.50 o 
 -24   3   1       19.55       18.70      2.03 o 
 -23   3   1        1.26        1.22      1.15 o 
 -22   3   1       27.08       29.30      2.87 o 
 -21   3   1       89.24       86.31      5.86 o 
 -20   3   1       58.37       55.74      4.07 o 
 -19   3   1        3.00        0.35      1.35 o 
 -18   3   1      153.64      137.56      5.83 o 
 -17   3   1        2.07        1.11      0.61 o 
 -16   3   1       32.92       31.87      2.34 o 
 -15   3   1       41.75       51.56      9.74 o 
 -14   3   1      444.30      439.87     12.91 o 
 -13   3   1      205.26      182.81      7.87 o 
 -12   3   1     1079.43     1061.82     20.17 o 
 -11   3   1       52.27       54.80      3.99 o 
 -10   3   1      409.72      418.09     12.30 o 
  -9   3   1      164.42      182.34     10.86 o 
  -8   3   1     2449.80     2573.24     27.92 o 
  -7   3   1      443.19      459.51     13.16 o 
  -6   3   1      906.51      952.15     17.87 o 
  -5   3   1      893.20      923.72     16.53 o 
  -4   3   1     1479.69     1509.11     19.84 o 
  -3   3   1      234.88      257.19     11.98 o 
  -2   3   1      852.53      805.81     39.46 o 
  -1   3   1      241.61      236.67      3.86 o 
   0   3   1     3414.13     3247.47     44.77 o 
   1   3   1      239.47      231.73      5.07 o 
   2   3   1      853.85      844.52     11.24 o 
   3   3   1      235.32      225.46      6.03 o 
   4   3   1     1477.19     1466.57     16.56 o 
   5   3   1      892.75      923.00     18.02 o 
   6   3   1      908.45      905.97     14.34 o 
   7   3   1      448.90      460.12     10.74 o 
   8   3   1     2446.09     2498.06     19.93 o 
   9   3   1      164.14      181.75      5.55 o 
  10   3   1      408.95      410.39     10.27 o 
  11   3   1       54.12       60.70      4.25 o 
  12   3   1     1084.09     1080.76     22.32 o 
  13   3   1      208.41      177.73      9.41 o 
  14   3   1      444.29      438.74     15.21 o 
  15   3   1       42.63       42.39      8.12 o 
  16   3   1       32.59       27.99      3.50 o 
  17   3   1        2.05       -0.19      1.01 o 
  18   3   1      153.62      147.33      7.87 o 
  19   3   1        2.92        3.46      2.10 o 
  20   3   1       57.25       53.55      5.75 o 
  21   3   1       89.28       93.19      7.29 o 
  22   3   1       26.79       29.07      4.22 o 
  23   3   1        1.23        0.51      1.07 o 
  24   3   1       19.76       18.09      2.00 o 
  25   3   1       10.54       12.45      1.52 o 
 -24   4   1        9.77       12.09      2.66 o 
 -23   4   1       11.63       14.27      1.59 o 
 -22   4   1        1.60        2.11      1.24 o 
 -21   4   1       18.48       17.77      2.46 o 
 -20   4   1       57.30       45.17      3.72 o 
 -19   4   1      144.13      141.84      6.37 o 
 -18   4   1      133.95      137.28      7.60 o 
 -17   4   1      123.14      109.33      4.34 o 
 -16   4   1      121.46      112.66      4.31 o 
 -15   4   1      192.13      165.68     16.76 o 
 -14   4   1        3.76        0.36      2.83 o 
 -13   4   1      115.90      110.78      7.08 o 
 -12   4   1       19.98       24.77      3.50 o 
 -11   4   1      550.85      562.33     18.37 o 
 -10   4   1      309.32      298.86     12.76 o 
  -9   4   1      347.69      373.07     13.71 o 
  -8   4   1     2039.40     2026.06     36.80 o 
  -7   4   1      657.79      685.29     16.89 o 
  -6   4   1      956.14     1049.94     28.06 o 
  -5   4   1      257.16      288.85     13.55 o 
  -4   4   1      817.95      801.34     20.95 o 
  -3   4   1      205.59      200.14     11.64 o 
  -2   4   1      368.48      365.27      6.43 o 
  -1   4   1     1425.52     1448.40     18.07 o 
   0   4   1      377.91      361.04      5.75 o 
   1   4   1     1419.40     1424.76     21.43 o 
   2   4   1      371.87      376.77      7.43 o 
   3   4   1      202.91      196.28      4.80 o 
   4   4   1      820.57      775.10     12.77 o 
   5   4   1      254.77      288.59      8.87 o 
   6   4   1      968.36     1075.35     13.31 o 
   7   4   1      653.62      655.54     13.17 o 
   8   4   1     2045.76     1992.95     34.20 o 
   9   4   1      347.37      361.46     11.91 o 
  10   4   1      305.91      320.44     11.67 o 
  11   4   1      550.13      565.71     16.11 o 
  12   4   1       19.38       30.69      5.28 o 
  13   4   1      115.71      114.31      7.77 o 
  14   4   1        3.82       -0.79      2.90 o 
  15   4   1      192.34      166.68     16.75 o 
  16   4   1      122.44      116.48      4.27 o 
  17   4   1      124.29       99.83      8.13 o 
  18   4   1      133.54      144.84      6.40 o 
  19   4   1      142.48      158.50      9.63 o 
  20   4   1       57.70       41.44      5.08 o 
  21   4   1       18.66       15.35      3.18 o 
  22   4   1        1.55        4.09      2.09 o 
  23   4   1       11.86       15.15      1.98 o 
  24   4   1        9.60       11.87      1.63 o 
 -24   5   1        2.00        2.25      1.46 o 
 -23   5   1       44.26       49.94      3.18 o 
 -22   5   1       10.22       11.92      2.89 o 
 -21   5   1       20.83       23.15      4.21 o 
 -20   5   1      212.50      210.96      7.58 o 
 -19   5   1       56.12       56.95      3.80 o 
 -18   5   1      196.81      175.46      5.87 o 
 -17   5   1      177.82      169.01      6.68 o 
 -16   5   1       59.51       63.19      3.27 o 
 -15   5   1       17.86       16.27      1.75 o 
 -14   5   1      472.79      473.20     27.46 o 
 -13   5   1      104.79       93.56      8.14 o 
 -12   5   1       89.79       76.40      7.39 o 
 -11   5   1       59.34       48.18      7.57 o 
 -10   5   1       55.16       64.86      8.97 o 
  -9   5   1      143.69      141.19     12.64 o 
  -8   5   1      145.93      156.29     12.44 o 
  -7   5   1      460.76      521.72     21.69 o 
  -6   5   1     1985.16     2183.84     42.33 o 
  -5   5   1     1110.25     1148.52     28.65 o 
  -4   5   1      317.22      357.56     11.31 o 
  -3   5   1      980.41      954.50     15.42 o 
  -2   5   1     2361.85     2521.01     18.41 o 
  -1   5   1      627.67      574.77     13.18 o 
   0   5   1      214.32      231.24      5.98 o 
   1   5   1      626.99      576.46      9.14 o 
   2   5   1     2366.87     2561.06     21.99 o 
   3   5   1      989.44      922.82     12.59 o 
   4   5   1      316.23      356.96      7.06 o 
   5   5   1     1102.95     1159.20     18.02 o 
   6   5   1     1989.99     2137.99     35.02 o 
   7   5   1      465.41      517.78     17.33 o 
   8   5   1      146.21      147.41      9.73 o 
   9   5   1      143.91      130.49      9.56 o 
  10   5   1       55.30       51.63      5.94 o 
  11   5   1       59.03       50.30      5.22 o 
  12   5   1       89.72       73.22      9.06 o 
  13   5   1      104.85       99.40      7.41 o 
  14   5   1      469.97      464.40     28.22 o 
  15   5   1       18.25       18.40      2.51 o 
  16   5   1       59.15       62.70      3.39 o 
  17   5   1      176.09      179.20      9.82 o 
  18   5   1      196.06      180.11      7.15 o 
  19   5   1       55.98       59.22      4.18 o 
  20   5   1      210.70      219.32     11.06 o 
  21   5   1       21.10       23.99      4.01 o 
  22   5   1       10.53       13.25      2.84 o 
  23   5   1       44.38       44.97      3.24 o 
  24   5   1        1.93        2.92      1.01 o 
 -24   6   1        4.97        4.83      1.07 o 
 -23   6   1        1.59        2.83      1.14 o 
 -22   6   1       42.90       44.11      3.15 o 
 -21   6   1        5.42        7.44      1.77 o 
 -20   6   1      175.55      174.83      6.79 o 
 -19   6   1       63.68       68.89      3.69 o 
 -18   6   1      223.07      199.24      6.24 o 
 -17   6   1       80.29       79.76      4.00 o 
 -16   6   1      108.97      106.63      4.31 o 
 -15   6   1      149.46      156.20      4.84 o 
 -14   6   1       76.47       71.41      4.99 o 
 -13   6   1      234.26      242.44     13.36 o 
 -12   6   1      123.71      116.64     13.16 o 
 -11   6   1      395.69      417.61     23.95 o 
 -10   6   1      327.89      352.70     21.26 o 
  -9   6   1       18.16       18.08      4.71 o 
  -8   6   1       14.07       17.44      4.82 o 
  -7   6   1      605.64      635.44     24.88 o 
  -6   6   1      532.63      570.38     14.50 o 
  -5   6   1      527.03      581.65     14.06 o 
  -4   6   1      573.12      635.41     22.52 o 
  -3   6   1      128.37      130.02      9.45 o 
  -2   6   1     1022.44     1054.55     13.16 o 
  -1   6   1     1605.13     1707.34     23.72 o 
   0   6   1     7622.87     8032.48     68.07 o 
   1   6   1     1600.09     1649.81     20.75 o 
   2   6   1     1022.51     1062.06     20.15 o 
   3   6   1      126.90      124.22      5.36 o 
   4   6   1      569.72      604.21     21.11 o 
   5   6   1      529.04      581.80     13.88 o 
   6   6   1      536.43      557.69     13.89 o 
   7   6   1      605.89      617.77     22.13 o 
   8   6   1       14.42       21.17      4.39 o 
   9   6   1       18.58       15.56      4.07 o 
  10   6   1      326.56      332.35     16.45 o 
  11   6   1      397.70      398.47     14.57 o 
  12   6   1      123.46      126.60      8.51 o 
  13   6   1      235.18      280.12     22.48 o 
  14   6   1       76.00       74.45      5.50 o 
  15   6   1      150.77      144.86      5.03 o 
  16   6   1      109.61      112.82      4.55 o 
  17   6   1       80.24       80.05      4.84 o 
  18   6   1      222.43      208.86     11.32 o 
  19   6   1       63.55       60.87      4.21 o 
  20   6   1      176.69      182.86     10.06 o 
  21   6   1        5.23        4.28      2.11 o 
  22   6   1       43.02       48.57      4.77 o 
  23   6   1        1.47        1.01      1.42 o 
  24   6   1        4.89        6.23      1.11 o 
 -23   7   1        9.19       10.99      1.47 o 
 -22   7   1       65.21       69.94      3.72 o 
 -21   7   1        6.06        6.39      1.40 o 
 -20   7   1       43.77       40.92      3.36 o 
 -19   7   1      166.07      172.93      5.67 o 
 -18   7   1       49.82       45.85      3.04 o 
 -17   7   1       23.82       22.73      2.22 o 
 -16   7   1       21.71       19.35      2.17 o 
 -15   7   1       23.55       21.22      1.95 o 
 -14   7   1       84.46       80.71      3.96 o 
 -13   7   1      127.69      133.87      6.66 o 
 -12   7   1      105.14      111.30     10.01 o 
 -11   7   1       14.82       16.06      4.06 o 
 -10   7   1      117.66      120.74      9.75 o 
  -9   7   1      212.19      208.52     10.25 o 
  -8   7   1       18.00       26.04      3.57 o 
  -7   7   1      270.48      274.08     10.96 o 
  -6   7   1       79.73       88.66      6.11 o 
  -5   7   1     1172.20     1195.49     21.31 o 
  -4   7   1     1235.47     1339.02     21.84 o 
  -3   7   1       14.84       12.37      3.34 o 
  -2   7   1      352.27      409.78     15.65 o 
  -1   7   1      714.04      723.65     26.63 o 
   0   7   1      900.39     1012.34     17.41 o 
   1   7   1      712.80      768.23     13.52 o 
   2   7   1      361.22      418.61     10.08 o 
   3   7   1       14.04       13.29      1.88 o 
   4   7   1     1232.58     1322.93     24.42 o 
   5   7   1     1173.59     1162.33     26.95 o 
   6   7   1       78.94       85.70      5.90 o 
   7   7   1      274.16      254.30     13.50 o 
   8   7   1       17.23       32.36      9.38 o 
   9   7   1      207.60      213.22     13.32 o 
  10   7   1      116.42      101.88      9.38 o 
  11   7   1       14.20        9.72      3.55 o 
  12   7   1      106.12      111.63     14.75 o 
  13   7   1      126.14      129.28      7.23 o 
  14   7   1       85.28       84.17      4.44 o 
  15   7   1       22.99       20.93      2.09 o 
  16   7   1       21.67       23.24      2.54 o 
  17   7   1       23.75       19.93      3.58 o 
  18   7   1       49.60       44.33      3.64 o 
  19   7   1      166.40      170.50      6.95 o 
  20   7   1       43.05       45.08      3.51 o 
  21   7   1        6.15        6.09      2.28 o 
  22   7   1       64.94       71.35      5.51 o 
  23   7   1        9.36       11.51      2.28 o 
 -22   8   1        6.22        6.30      1.19 o 
 -21   8   1        8.13        6.43      1.45 o 
 -20   8   1       55.74       49.04      2.87 o 
 -19   8   1        1.47        1.35      1.08 o 
 -18   8   1      155.60      161.23      5.70 o 
 -17   8   1       22.32       19.97      2.18 o 
 -16   8   1      114.23      118.54      4.83 o 
 -15   8   1      266.67      259.86      6.40 o 
 -14   8   1      325.79      330.35      8.44 o 
 -13   8   1       40.89       38.35      3.16 o 
 -12   8   1      327.39      292.84      7.74 o 
 -11   8   1      405.64      424.58     19.22 o 
 -10   8   1       98.06      101.27      7.60 o 
  -9   8   1       61.31       69.61      6.26 o 
  -8   8   1       70.14       77.16      6.24 o 
  -7   8   1       72.89       73.60      6.09 o 
  -6   8   1      175.19      193.07      9.37 o 
  -5   8   1      644.19      709.07     17.39 o 
  -4   8   1      235.58      226.57     12.97 o 
  -3   8   1       10.71       21.71     17.65 o 
  -2   8   1      997.06     1017.37     26.11 o 
  -1   8   1      249.50      230.48     12.37 o 
   0   8   1     3110.14     3436.52     63.37 o 
   1   8   1      247.64      243.11     14.59 o 
   2   8   1      993.94     1063.71     17.26 o 
   3   8   1       10.31       13.66      2.84 o 
   4   8   1      234.18      227.64      9.41 o 
   5   8   1      646.59      687.56     17.02 o 
   6   8   1      174.25      210.91     12.52 o 
   7   8   1       75.16       76.84      8.02 o 
   8   8   1       71.57       76.73      8.21 o 
   9   8   1       62.96       70.67     12.78 o 
  10   8   1       96.54       91.97      9.49 o 
  11   8   1      405.98      409.32     27.99 o 
  12   8   1      328.48      306.05     12.33 o 
  13   8   1       39.94       37.12      2.54 o 
  14   8   1      324.98      338.95      9.02 o 
  15   8   1      266.95      267.35      6.73 o 
  16   8   1      115.27      111.62      5.72 o 
  17   8   1       22.40       15.22      2.36 o 
  18   8   1      155.35      159.03      6.64 o 
  19   8   1        1.64        1.50      1.63 o 
  20   8   1       55.69       50.28      3.58 o 
  21   8   1        8.48        6.24      2.31 o 
  22   8   1        6.19        9.05      2.25 o 
 -22   9   1        4.04        5.68      1.08 o 
 -21   9   1        2.85        3.46      1.05 o 
 -20   9   1       47.55       48.12      2.74 o 
 -19   9   1       11.23       13.06      2.21 o 
 -18   9   1        4.60        2.95      1.69 o 
 -17   9   1        8.18        5.77      1.61 o 
 -16   9   1       70.64       68.53      3.74 o 
 -15   9   1       32.09       29.54      3.19 o 
 -14   9   1      277.84      265.50      9.73 o 
 -13   9   1       51.40       51.09      3.23 o 
 -12   9   1       40.12       41.84      3.46 o 
 -11   9   1       12.15        6.69      2.01 o 
 -10   9   1       30.80       26.87      8.03 o 
  -9   9   1      151.34      156.34     11.36 o 
  -8   9   1      104.48      118.60      7.94 o 
  -7   9   1       60.82       65.08      8.80 o 
  -6   9   1      601.34      633.52     23.12 o 
  -5   9   1       58.40       43.98      6.13 o 
  -4   9   1      315.52      297.56     15.40 o 
  -3   9   1       35.47       32.67      5.87 o 
  -2   9   1       45.49       39.92      6.15 o 
  -1   9   1      200.77      193.44      9.62 o 
   0   9   1      778.99      832.58     19.76 o 
   1   9   1      201.69      199.81      9.68 o 
   2   9   1       47.15       44.92      5.69 o 
   3   9   1       36.00       38.21      5.34 o 
   4   9   1      314.91      273.79     13.79 o 
   5   9   1       58.26       49.79      5.97 o 
   6   9   1      602.62      595.35     20.88 o 
   7   9   1       60.97       60.83      7.12 o 
   8   9   1      104.50      106.04      9.29 o 
   9   9   1      150.03      158.24     17.52 o 
  10   9   1       31.58       20.21      6.59 o 
  11   9   1       12.01        7.48      1.27 o 
  12   9   1       38.82       37.41      2.77 o 
  13   9   1       51.59       51.30      3.02 o 
  14   9   1      279.62      276.14     12.84 o 
  15   9   1       32.33       32.25      3.11 o 
  16   9   1       70.65       66.97      4.48 o 
  17   9   1        8.41        7.61      1.83 o 
  18   9   1        4.64        4.63      1.66 o 
  19   9   1       10.91        7.46      1.69 o 
  20   9   1       48.01       47.16      3.27 o 
  21   9   1        2.75        1.65      1.46 o 
  22   9   1        4.05        8.16      2.00 o 
 -21  10   1       18.31       19.13      1.79 o 
 -20  10   1        8.39       10.88      1.31 o 
 -19  10   1        7.10        7.90      1.34 o 
 -18  10   1       24.26       28.14      2.45 o 
 -17  10   1       27.85       26.87      2.33 o 
 -16  10   1       26.68       25.62      2.32 o 
 -15  10   1        4.61        3.45      1.37 o 
 -14  10   1       31.75       25.96      4.08 o 
 -13  10   1       13.70       11.57      2.10 o 
 -12  10   1      281.17      281.42      6.68 o 
 -11  10   1       21.75       18.86      3.11 o 
 -10  10   1        2.97        6.67      1.71 o 
  -9  10   1       17.04       17.61      1.90 o 
  -8  10   1      184.29      185.76     19.81 o 
  -7  10   1      170.54      171.42     18.63 o 
  -6  10   1       66.86       72.42      8.23 o 
  -5  10   1       38.29       20.40      7.59 o 
  -4  10   1        7.52        6.38      3.58 o 
  -3  10   1        7.31        7.52      3.06 o 
  -2  10   1      520.60      556.47     17.33 o 
  -1  10   1      105.96      104.34      7.44 o 
   0  10   1      300.34      276.06     11.98 o 
   1  10   1      106.25      104.50      8.94 o 
   2  10   1      521.11      559.73     30.75 o 
   3  10   1        7.02        6.92      2.71 o 
   4  10   1        7.47        6.07      4.35 o 
   5  10   1       37.13       28.82      7.60 o 
   6  10   1       67.23       68.53     11.28 o 
   7  10   1      172.54      156.37     17.23 o 
   8  10   1      183.78      174.45     18.59 o 
   9  10   1       17.44       18.48      1.86 o 
  10  10   1        2.94        5.65      1.54 o 
  11  10   1       21.96       20.58      2.12 o 
  12  10   1      282.47      284.48      9.83 o 
  13  10   1       13.06       10.74      1.69 o 
  14  10   1       31.91       35.14      3.32 o 
  15  10   1        4.68        3.23      1.36 o 
  16  10   1       26.70       20.78      2.53 o 
  17  10   1       28.25       25.36      2.77 o 
  18  10   1       24.87       27.10      3.16 o 
  19  10   1        7.04        6.74      1.57 o 
  20  10   1        8.43        9.38      1.55 o 
  21  10   1       18.31       20.92      2.77 o 
 -20  11   1        1.69        1.76      1.78 o 
 -19  11   1        0.13        0.34      0.72 o 
 -18  11   1        4.08        3.50      1.06 o 
 -17  11   1       28.32       29.63      2.89 o 
 -16  11   1        9.34        8.27      1.39 o 
 -15  11   1       39.36       34.83      2.69 o 
 -14  11   1      130.84      130.02      6.23 o 
 -13  11   1       15.66       14.76      1.93 o 
 -12  11   1      117.78      113.38      4.77 o 
 -11  11   1       66.39       65.33      3.51 o 
 -10  11   1       33.50       26.26      2.95 o 
  -9  11   1       46.96       46.24      2.96 o 
  -8  11   1       60.57       60.31      5.51 o 
  -7  11   1      142.20      125.90      4.70 o 
  -6  11   1       60.74       53.51      4.08 o 
  -5  11   1      112.48      102.42      8.61 o 
  -4  11   1       31.22       31.66      8.87 o 
  -3  11   1       30.70       27.39      7.94 o 
  -2  11   1       31.01       26.66      7.78 o 
  -1  11   1        5.36       10.80      3.56 o 
   0  11   1      285.89      309.90     15.71 o 
   1  11   1        5.49        8.24      2.98 o 
   2  11   1       31.32       24.51      7.06 o 
   3  11   1       32.31       21.21      6.69 o 
   4  11   1       31.40       31.62      8.15 o 
   5  11   1      113.61      100.25      5.12 o 
   6  11   1       60.71       57.27      4.95 o 
   7  11   1      140.60      136.34      5.80 o 
   8  11   1       60.32       57.75      3.77 o 
   9  11   1       47.11       40.07      4.24 o 
  10  11   1       32.89       28.68      2.82 o 
  11  11   1       66.98       56.62      3.79 o 
  12  11   1      118.41      110.88      5.67 o 
  13  11   1       15.33       12.08      2.14 o 
  14  11   1      132.03      132.63      8.69 o 
  15  11   1       38.98       35.72      4.64 o 
  16  11   1        9.11        6.03      1.63 o 
  17  11   1       28.59       31.16      2.92 o 
  18  11   1        4.06        4.60      1.43 o 
  19  11   1        0.14       -0.20      1.05 o 
  20  11   1        1.71        0.57      0.85 o 
 -19  12   1        2.27        1.26      0.83 o 
 -18  12   1       20.07       21.69      1.86 o 
 -17  12   1       16.15       16.00      1.67 o 
 -16  12   1       16.69       15.87      1.73 o 
 -15  12   1       54.20       59.03      3.24 o 
 -14  12   1       28.27       22.40      3.06 o 
 -13  12   1       23.19       25.37      2.32 o 
 -12  12   1       79.04       81.63      4.06 o 
 -11  12   1       64.59       53.90      3.39 o 
 -10  12   1       29.41       26.29      3.44 o 
  -9  12   1       48.58       36.69      3.54 o 
  -8  12   1        6.38        3.79      1.11 o 
  -7  12   1      280.44      294.22      8.75 o 
  -6  12   1      110.83      108.44      7.26 o 
  -5  12   1       93.31       82.96      4.72 o 
  -4  12   1      115.34      112.32      5.42 o 
  -3  12   1       16.77       13.87      2.05 o 
  -2  12   1       30.90       33.29      4.51 o 
  -1  12   1       53.62       51.84      5.59 o 
   0  12   1       68.50       54.38      5.60 o 
   1  12   1       52.87       50.01      5.59 o 
   2  12   1       31.28       23.57      2.62 o 
   3  12   1       17.26       14.21      2.78 o 
   4  12   1      116.58      105.28      7.77 o 
   5  12   1       90.71       72.30      5.76 o 
   6  12   1      110.42      107.44     12.50 o 
   7  12   1      281.46      270.41      6.86 o 
   8  12   1        6.05        3.59      1.35 o 
   9  12   1       48.88       40.57      3.44 o 
  10  12   1       29.47       26.93      2.91 o 
  11  12   1       63.96       53.44      4.02 o 
  12  12   1       79.46       74.59      9.59 o 
  13  12   1       22.98       21.39      2.65 o 
  14  12   1       28.16       24.36      3.74 o 
  15  12   1       54.73       56.82      3.93 o 
  16  12   1       16.76       13.73      2.04 o 
  17  12   1       16.15       16.57      2.09 o 
  18  12   1       19.99       24.86      2.34 o 
  19  12   1        2.04        1.06      0.73 o 
 -17  13   1       28.75       36.68      3.06 o 
 -16  13   1       14.25       17.07      2.04 o 
 -15  13   1       12.65       11.46      1.80 o 
 -14  13   1       26.90       29.19      2.79 o 
 -13  13   1       41.47       43.94      5.85 o 
 -12  13   1       16.52       17.72      2.45 o 
 -11  13   1       16.47       18.35      2.54 o 
 -10  13   1       13.32       17.23      2.42 o 
  -9  13   1       73.27       62.42      4.46 o 
  -8  13   1      137.91      140.73      6.59 o 
  -7  13   1      241.93      230.30      8.42 o 
  -6  13   1       72.76       75.18      5.43 o 
  -5  13   1       22.48       22.47      4.06 o 
  -4  13   1       32.44       28.37      3.15 o 
  -3  13   1       35.25       31.52      3.22 o 
  -2  13   1       59.13       71.53      4.73 o 
  -1  13   1       84.24       80.76      4.04 o 
   0  13   1        0.74       -1.37      1.37 o 
   1  13   1       85.53       76.02      6.09 o 
   2  13   1       59.90       53.22      3.97 o 
   3  13   1       35.18       26.30      4.30 o 
   4  13   1       32.82       26.45      4.23 o 
   5  13   1       22.92       24.76      4.16 o 
   6  13   1       73.76       72.38      4.75 o 
   7  13   1      240.91      229.26      8.24 o 
   8  13   1      138.03      136.53      6.39 o 
   9  13   1       73.26       67.92      4.59 o 
  10  13   1       13.39       12.34      1.80 o 
  11  13   1       16.39       12.20      1.74 o 
  12  13   1       17.06       15.46      1.91 o 
  13  13   1       41.60       37.27      2.69 o 
  14  13   1       26.89       27.04      2.76 o 
  15  13   1       12.43       10.64      1.46 o 
  16  13   1       14.31       17.63      1.72 o 
  17  13   1       28.44       31.25      2.49 o 
 -16  14   1       43.52       54.04      2.91 o 
 -15  14   1       21.44       21.24      2.05 o 
 -14  14   1        1.06        1.94      0.99 o 
 -13  14   1       38.99       43.73      7.15 o 
 -12  14   1       10.69        9.86      1.97 o 
 -11  14   1       30.56       34.67      3.18 o 
 -10  14   1        3.88        1.89      1.32 o 
  -9  14   1       35.52       34.82      3.36 o 
  -8  14   1        3.78        3.13      1.46 o 
  -7  14   1        8.10        7.78      1.83 o 
  -6  14   1       58.01       53.43      3.38 o 
  -5  14   1       44.13       45.97      3.12 o 
  -4  14   1       17.55       12.92      2.22 o 
  -3  14   1       15.99       15.37      2.23 o 
  -2  14   1       19.67       23.90      2.33 o 
  -1  14   1        5.65        2.99      2.19 o 
   0  14   1        3.14        3.17      1.56 o 
   1  14   1        5.62        3.33      2.24 o 
   2  14   1       19.52       21.73      4.07 o 
   3  14   1       15.60       15.13      3.33 o 
   4  14   1       17.70       11.50      3.29 o 
   5  14   1       43.97       47.28      3.88 o 
   6  14   1       57.82       50.64      3.96 o 
   7  14   1        7.71        5.22      1.63 o 
   8  14   1        3.58        1.30      1.57 o 
   9  14   1       35.26       31.81      3.14 o 
  10  14   1        3.89        4.38      1.38 o 
  11  14   1       30.53       32.73      3.06 o 
  12  14   1       10.42        5.33      1.47 o 
  13  14   1       39.10       51.17      5.07 o 
  14  14   1        1.08        0.81      1.11 o 
  15  14   1       21.61       22.55      3.65 o 
  16  14   1       43.58       50.29      2.97 o 
 -14  15   1       33.01       41.34      3.23 o 
 -13  15   1        2.70        2.58      0.83 o 
 -12  15   1        4.72        7.54      2.33 o 
 -11  15   1        1.18        1.31      1.16 o 
 -10  15   1       21.92       29.29      2.77 o 
  -9  15   1       41.58       42.65      3.42 o 
  -8  15   1       93.51       95.83      8.76 o 
  -7  15   1       25.82       22.95      2.81 o 
  -6  15   1       51.07       55.85      4.07 o 
  -5  15   1       34.10       36.81      3.40 o 
  -4  15   1        2.98        2.19      1.30 o 
  -3  15   1       20.67       22.60      3.93 o 
  -2  15   1        9.55        9.59      1.95 o 
  -1  15   1       59.34       57.67      4.22 o 
   0  15   1       15.34       12.85      2.19 o 
   1  15   1       59.28       60.83      4.21 o 
   2  15   1        9.68        8.65      2.90 o 
   3  15   1       21.00       23.29      3.98 o 
   4  15   1        3.09        3.22      1.46 o 
   5  15   1       33.55       37.03      3.42 o 
   6  15   1       52.12       50.80      3.86 o 
   7  15   1       25.61       23.13      2.73 o 
   8  15   1       94.15       94.59      5.03 o 
   9  15   1       41.28       40.82      3.37 o 
  10  15   1       22.13       26.84      4.55 o 
  11  15   1        1.21        2.20      1.08 o 
  12  15   1        5.03        5.42      2.14 o 
  13  15   1        2.73        1.69      0.92 o 
  14  15   1       33.10       40.49      2.13 o 
 -12  16   1       29.04       39.69      2.03 o 
 -11  16   1        0.29        0.76      0.92 o 
 -10  16   1        6.10        7.66      1.51 o 
  -9  16   1        4.44        3.37      1.79 o 
  -8  16   1       19.06       23.62      2.48 o 
  -7  16   1       11.92       14.18      2.08 o 
  -6  16   1        2.28        1.11      1.17 o 
  -5  16   1        1.76        4.42      1.60 o 
  -4  16   1        8.94        6.15      1.52 o 
  -3  16   1        2.00        2.02      1.41 o 
  -2  16   1        9.33        9.28      2.56 o 
  -1  16   1        0.87       -0.43      1.50 o 
   0  16   1       45.70       48.46      4.02 o 
   1  16   1        0.88        1.36      2.31 o 
   2  16   1        9.40       12.57      3.15 o 
   3  16   1        1.96        2.75      1.93 o 
   4  16   1        9.17        7.70      1.79 o 
   5  16   1        1.69        2.51      1.24 o 
   6  16   1        2.24        3.24      1.24 o 
   7  16   1       11.92       14.15      2.02 o 
   8  16   1       19.01       22.47      2.37 o 
   9  16   1        4.28        5.04      2.13 o 
  10  16   1        6.06        9.21      1.51 o 
  11  16   1        0.30       -0.16      0.92 o 
  12  16   1       29.44       40.58      4.56 o 
  -9  17   1        0.06        0.49      1.34 o 
  -8  17   1        3.67        1.14      0.93 o 
  -7  17   1        4.73        5.13      1.19 o 
  -6  17   1        3.58        0.68      1.05 o 
  -5  17   1        1.50        0.73      0.98 o 
  -4  17   1        4.96        4.98      1.39 o 
  -3  17   1       12.26       15.65      1.97 o 
  -2  17   1        4.80        4.59      1.35 o 
  -1  17   1       30.40       40.71      2.97 o 
   0  17   1        1.46        0.19      1.21 o 
   1  17   1       30.94       30.09      3.71 o 
   2  17   1        4.72        4.75      1.43 o 
   3  17   1       12.64       13.09      1.85 o 
   4  17   1        4.85        5.35      1.39 o 
   5  17   1        1.60        1.75      1.12 o 
   6  17   1        3.59        2.30      1.05 o 
   7  17   1        4.68        5.32      1.24 o 
   8  17   1        3.62        4.56      0.99 o 
   9  17   1        0.08       -1.06      1.06 o 
  -3  18   1        0.37        1.17      0.88 o 
  -2  18   1        6.39        8.44      1.09 o 
  -1  18   1       19.57       24.20      1.61 o 
   0  18   1        0.02       -0.67      1.30 o 
   1  18   1       19.19       23.31      2.00 o 
   2  18   1        6.28        6.42      0.96 o 
   3  18   1        0.36        0.55      0.78 o 
   0   0   2    32668.55    31792.67    169.19 o 
   1   0   2      185.23      175.23      7.16 o 
   2   0   2      375.99      405.10      6.28 o 
   3   0   2      654.01      698.97      9.92 o 
   4   0   2     1513.31     1560.48     25.42 o 
   5   0   2      515.24      538.28     12.85 o 
   6   0   2     5809.09     6001.69     88.25 o 
   7   0   2     1412.64     1466.50     24.60 o 
   8   0   2        7.18        7.05      3.45 o 
   9   0   2      355.08      340.21     13.00 o 
  10   0   2      242.57      245.04     11.62 o 
  11   0   2        6.62       19.08      6.87 o 
  12   0   2      609.80      627.95     17.12 o 
  13   0   2       44.27       49.20      5.09 o 
  14   0   2        1.30        2.61      7.31 o 
  15   0   2      147.94      159.99      6.01 o 
  16   0   2       54.47       47.41      3.42 o 
  17   0   2       69.43       70.23      4.17 o 
  18   0   2       42.71       34.97      3.35 o 
  19   0   2        7.52        4.61      2.46 o 
  20   0   2        9.97        6.92      2.04 o 
  21   0   2       89.71       94.04      5.01 o 
  22   0   2       38.01       39.70      3.17 o 
  23   0   2       10.37       11.32      1.80 o 
  24   0   2        0.01       -1.37      1.37 o 
 -24   1   2        8.85       10.10      1.42 o 
 -23   1   2        6.24        5.55      1.45 o 
 -22   1   2       11.43       13.60      1.98 o 
 -21   1   2       42.90       45.22      2.93 o 
 -20   1   2       93.75      105.00      5.46 o 
 -19   1   2        7.68        7.03      1.62 o 
 -18   1   2      106.40       98.18      7.63 o 
 -17   1   2      228.07      207.62      7.25 o 
 -16   1   2      112.01      102.57      5.45 o 
 -15   1   2       45.20       45.50      3.27 o 
 -14   1   2      108.88      115.84     10.08 o 
 -13   1   2       51.25       61.16      6.18 o 
 -12   1   2      646.84      663.00     20.99 o 
 -11   1   2       13.31       13.30      3.10 o 
 -10   1   2      917.56      946.76     23.16 o 
  -9   1   2      557.63      561.60     16.96 o 
  -8   1   2      231.08      196.15      9.60 o 
  -7   1   2     1529.43     1535.20     19.56 o 
  -6   1   2      758.80      773.17     13.09 o 
  -5   1   2     1889.75     1993.62     22.63 o 
  -4   1   2     4699.58     4905.39     27.74 o 
  -3   1   2      593.21      576.94      8.81 o 
  -2   1   2      422.08      409.94      7.13 o 
  -1   1   2      928.25      876.30     12.20 o 
   0   1   2       18.05       16.08      1.76 o 
   1   1   2      933.18      865.43     14.49 o 
   2   1   2      429.41      404.02      7.97 o 
   3   1   2      595.46      559.36     13.19 o 
   4   1   2     4695.85     4768.47     38.48 o 
   5   1   2     1893.15     1891.99     29.63 o 
   6   1   2      757.62      755.90     17.10 o 
   7   1   2     1531.94     1527.00     25.29 o 
   8   1   2      230.33      216.70      9.85 o 
   9   1   2      566.31      581.01     13.66 o 
  10   1   2      921.22     1034.70     42.93 o 
  11   1   2       14.10        8.25      3.32 o 
  12   1   2      648.93      679.05     17.79 o 
  13   1   2       51.83       56.66      5.39 o 
  14   1   2      110.80      134.67     13.91 o 
  15   1   2       46.03       47.36      6.36 o 
  16   1   2      112.57      120.42      5.23 o 
  17   1   2      228.38      232.26      7.40 o 
  18   1   2      107.11      106.13      4.57 o 
  19   1   2        7.87        4.31      1.64 o 
  20   1   2       94.33      105.65      5.46 o 
  21   1   2       42.59       47.42      3.64 o 
  22   1   2       11.93       12.58      3.25 o 
  23   1   2        6.12        4.07      1.08 o 
  24   1   2        8.78        9.43      2.08 o 
 -24   2   2        3.43        1.89      1.60 o 
 -23   2   2       10.69       11.38      1.73 o 
 -22   2   2       20.89       27.57      2.69 o 
 -21   2   2       37.47       36.31      3.34 o 
 -20   2   2        7.61        6.83      1.82 o 
 -19   2   2       16.24       16.56      3.58 o 
 -18   2   2      216.82      203.73      7.91 o 
 -17   2   2       60.12       56.26      3.85 o 
 -16   2   2      105.34      100.18      5.14 o 
 -15   2   2      504.35      521.72     10.95 o 
 -14   2   2       66.70       76.79     11.30 o 
 -13   2   2      612.68      655.50     22.08 o 
 -12   2   2        6.04        7.50      3.35 o 
 -11   2   2      242.22      239.61     16.97 o 
 -10   2   2      480.35      478.56     16.78 o 
  -9   2   2      311.61      314.56     13.03 o 
  -8   2   2     1134.12     1104.57     23.41 o 
  -7   2   2     1944.84     2167.00     24.73 o 
  -6   2   2     1642.86     1728.27     21.02 o 
  -5   2   2      247.44      242.42     10.84 o 
  -4   2   2      810.70      875.80     12.14 o 
  -3   2   2       11.22       13.17      1.62 o 
  -2   2   2     1107.65     1137.16     15.31 o 
  -1   2   2      219.88      207.98      6.37 o 
   0   2   2      974.29      927.36      9.22 o 
   1   2   2      220.94      200.78      4.72 o 
   2   2   2     1107.33     1078.40     19.44 o 
   3   2   2       11.33       11.32      1.56 o 
   4   2   2      806.30      828.39     13.81 o 
   5   2   2      244.44      226.18      7.36 o 
   6   2   2     1644.17     1647.16     20.94 o 
   7   2   2     1945.42     2113.61     25.84 o 
   8   2   2     1139.40     1054.79     18.22 o 
   9   2   2      309.56      295.37      8.96 o 
  10   2   2      486.16      470.48     14.95 o 
  11   2   2      237.09      225.49      9.95 o 
  12   2   2        5.40        5.88      1.65 o 
  13   2   2      609.07      647.61     19.80 o 
  14   2   2       66.26       82.84     11.05 o 
  15   2   2      503.23      531.07     10.57 o 
  16   2   2      103.95      103.69      4.38 o 
  17   2   2       59.81       57.39      4.06 o 
  18   2   2      215.34      213.88     14.34 o 
  19   2   2       16.00       15.50      4.27 o 
  20   2   2        7.91        9.96      3.15 o 
  21   2   2       37.29       34.65      3.07 o 
  22   2   2       21.06       26.60      3.18 o 
  23   2   2       10.71       10.00      1.59 o 
  24   2   2        3.43        2.37      1.31 o 
 -24   3   2        2.04        2.87      0.91 o 
 -23   3   2        8.82        9.62      1.55 o 
 -22   3   2       21.45       27.12      2.67 o 
 -21   3   2        0.56        0.54      2.52 o 
 -20   3   2      226.04      237.58     11.71 o 
 -19   3   2       16.63       23.82      4.04 o 
 -18   3   2       38.09       38.98      3.58 o 
 -17   3   2      184.81      172.03     14.43 o 
 -16   3   2      376.02      366.59      9.44 o 
 -15   3   2       87.99       86.14      3.79 o 
 -14   3   2      201.94      199.52     18.09 o 
 -13   3   2       76.29       78.84      7.97 o 
 -12   3   2      104.21      113.89     22.75 o 
 -11   3   2      290.67      273.61     26.34 o 
 -10   3   2      247.20      243.66     12.29 o 
  -9   3   2     1513.64     1436.67     36.41 o 
  -8   3   2      406.41      457.37     12.37 o 
  -7   3   2      645.90      619.77     14.59 o 
  -6   3   2     1114.28     1234.94     18.67 o 
  -5   3   2      168.54      183.65      6.96 o 
  -4   3   2      139.34      152.97      7.46 o 
  -3   3   2       41.29       37.53      3.10 o 
  -2   3   2       64.31       71.15      4.22 o 
  -1   3   2       39.33       43.27      3.20 o 
   0   3   2     1832.99     1846.43     19.86 o 
   1   3   2       39.68       40.98      2.29 o 
   2   3   2       64.62       76.33      3.21 o 
   3   3   2       41.87       37.17      2.64 o 
   4   3   2      138.53      139.96      4.70 o 
   5   3   2      167.49      172.95      5.88 o 
   6   3   2     1120.45     1158.27     15.98 o 
   7   3   2      649.29      572.22     11.73 o 
   8   3   2      403.34      435.51     10.67 o 
   9   3   2     1513.89     1480.44     20.63 o 
  10   3   2      247.70      233.02      8.58 o 
  11   3   2      289.83      286.77      9.79 o 
  12   3   2      105.03      110.07      6.68 o 
  13   3   2       74.16       71.97      6.07 o 
  14   3   2      200.13      180.39     16.22 o 
  15   3   2       87.69       84.32      5.40 o 
  16   3   2      375.66      367.90     10.01 o 
  17   3   2      185.80      177.47      7.62 o 
  18   3   2       38.30       37.65      3.41 o 
  19   3   2       16.63       20.18      2.61 o 
  20   3   2      226.06      235.53      7.89 o 
  21   3   2        0.55       -0.34      1.20 o 
  22   3   2       21.11       28.48      2.56 o 
  23   3   2        8.90        9.52      1.50 o 
  24   3   2        2.00        1.46      1.13 o 
 -24   4   2        0.36        0.29      1.10 o 
 -23   4   2        5.26        6.18      1.29 o 
 -22   4   2        5.60        3.81      1.38 o 
 -21   4   2        2.95        1.73      1.88 o 
 -20   4   2        9.32       11.47      3.14 o 
 -19   4   2       99.80      103.41      5.47 o 
 -18   4   2      139.72      147.49      6.60 o 
 -17   4   2      281.05      279.26      9.04 o 
 -16   4   2       40.01       40.81      2.73 o 
 -15   4   2       67.87       64.06      3.34 o 
 -14   4   2      424.47      419.23      9.11 o 
 -13   4   2       67.82       95.25     12.51 o 
 -12   4   2      449.12      450.39     18.34 o 
 -11   4   2      732.05      767.91     18.68 o 
 -10   4   2       84.10       96.71      6.47 o 
  -9   4   2       45.89       51.83      4.67 o 
  -8   4   2      760.78      740.90     16.45 o 
  -7   4   2     2360.18     2533.59     62.02 o 
  -6   4   2      624.89      677.93     17.78 o 
  -5   4   2     1204.28     1311.44     23.95 o 
  -4   4   2      198.62      237.41      9.81 o 
  -3   4   2      505.95      549.93     12.25 o 
  -2   4   2      542.34      587.62     12.25 o 
  -1   4   2      312.74      343.70      9.07 o 
   0   4   2      111.82       95.22      4.68 o 
   1   4   2      314.23      330.89      6.58 o 
   2   4   2      543.75      560.01     10.26 o 
   3   4   2      505.39      529.82     11.42 o 
   4   4   2      200.77      205.93      6.48 o 
   5   4   2     1213.67     1247.60     16.65 o 
   6   4   2      622.54      651.31     12.45 o 
   7   4   2     2374.70     2479.85     25.54 o 
   8   4   2      760.19      715.59     14.12 o 
   9   4   2       46.60       47.74      3.87 o 
  10   4   2       85.22       86.25      5.34 o 
  11   4   2      728.83      730.07     19.10 o 
  12   4   2      447.01      416.34     14.93 o 
  13   4   2       66.24       64.28     10.45 o 
  14   4   2      422.57      422.51     13.14 o 
  15   4   2       67.40       67.02      4.48 o 
  16   4   2       39.17       35.47      3.26 o 
  17   4   2      279.67      297.92      9.18 o 
  18   4   2      138.77      158.66      6.74 o 
  19   4   2       99.20      102.98      5.37 o 
  20   4   2        8.82        9.06      1.94 o 
  21   4   2        3.09        2.30      1.27 o 
  22   4   2        5.66        4.28      1.27 o 
  23   4   2        5.26        6.24      1.75 o 
  24   4   2        0.36       -1.28      1.28 o 
 -23   5   2        6.70        5.79      0.97 o 
 -22   5   2        6.60        6.53      1.53 o 
 -21   5   2       12.51       17.18      3.37 o 
 -20   5   2        7.91        4.77      2.30 o 
 -19   5   2       55.25       59.76      4.20 o 
 -18   5   2       52.65       49.53      3.89 o 
 -17   5   2      295.72      292.13      7.56 o 
 -16   5   2      199.25      177.53      5.58 o 
 -15   5   2      102.99      104.36      5.52 o 
 -14   5   2       49.12       44.83      2.76 o 
 -13   5   2      126.23      107.03     13.33 o 
 -12   5   2      395.79      379.71     30.37 o 
 -11   5   2       74.24       62.60      7.04 o 
 -10   5   2      275.64      291.32     14.18 o 
  -9   5   2      235.29      256.07     12.75 o 
  -8   5   2      224.21      213.70     19.56 o 
  -7   5   2      216.73      247.70     11.74 o 
  -6   5   2      203.36      238.11     11.16 o 
  -5   5   2      426.16      435.04     14.46 o 
  -4   5   2      337.11      390.65     13.14 o 
  -3   5   2       30.62       32.15      3.69 o 
  -2   5   2      554.03      568.93     14.32 o 
  -1   5   2      515.09      559.48     10.94 o 
   0   5   2      588.45      558.96     14.74 o 
   1   5   2      516.83      558.87     13.27 o 
   2   5   2      555.13      549.83     12.87 o 
   3   5   2       30.13       31.96      2.50 o 
   4   5   2      338.76      399.25     11.42 o 
   5   5   2      428.51      453.58     12.52 o 
   6   5   2      201.96      228.33      7.72 o 
   7   5   2      215.41      234.38      8.05 o 
   8   5   2      228.29      212.81      9.60 o 
   9   5   2      236.35      249.28     11.28 o 
  10   5   2      275.77      293.89     12.10 o 
  11   5   2       73.84       62.14      5.88 o 
  12   5   2      394.00      368.30     14.37 o 
  13   5   2      124.96      131.01     15.35 o 
  14   5   2       49.34       45.52      4.10 o 
  15   5   2      103.39       98.89      4.87 o 
  16   5   2      198.19      186.07      6.71 o 
  17   5   2      295.28      289.72      9.05 o 
  18   5   2       53.21       52.99      4.02 o 
  19   5   2       55.68       52.56      3.86 o 
  20   5   2        7.85        8.33      1.79 o 
  21   5   2       12.94       18.73      4.69 o 
  22   5   2        6.63        4.16      1.25 o 
  23   5   2        6.50        5.90      1.67 o 
 -23   6   2        3.21        4.12      1.44 o 
 -22   6   2        3.19        2.00      1.01 o 
 -21   6   2       43.53       42.85      4.64 o 
 -20   6   2       20.36       20.37      3.50 o 
 -19   6   2       58.85       54.22      3.93 o 
 -18   6   2       14.05       14.89      2.25 o 
 -17   6   2       21.08       17.09      2.05 o 
 -16   6   2       49.13       51.15      3.24 o 
 -15   6   2      143.68      144.46      6.21 o 
 -14   6   2       89.85       91.89      3.93 o 
 -13   6   2       68.61       64.41      3.85 o 
 -12   6   2      535.37      510.89     28.37 o 
 -11   6   2      402.39      405.25     23.97 o 
 -10   6   2      257.43      267.29     13.96 o 
  -9   6   2       20.65       16.82      3.76 o 
  -8   6   2       30.99       37.61      5.05 o 
  -7   6   2       58.30       73.43      6.80 o 
  -6   6   2      376.54      414.86     15.24 o 
  -5   6   2      396.07      410.10     14.56 o 
  -4   6   2      885.87      942.91     21.27 o 
  -3   6   2      665.88      661.04     15.09 o 
  -2   6   2      820.70      887.75     49.81 o 
  -1   6   2        1.14        4.14      2.21 o 
   0   6   2      235.83      259.20      9.83 o 
   1   6   2        1.32        3.74      1.71 o 
   2   6   2      822.20      872.16     27.19 o 
   3   6   2      663.83      631.15     19.23 o 
   4   6   2      888.55      910.57     23.22 o 
   5   6   2      399.55      412.55     12.39 o 
   6   6   2      376.33      375.47     15.95 o 
   7   6   2       58.03       64.17      5.42 o 
   8   6   2       30.60       46.03      4.88 o 
   9   6   2       20.40       21.00      3.49 o 
  10   6   2      256.64      247.46     17.16 o 
  11   6   2      404.09      397.38     14.92 o 
  12   6   2      536.71      533.93     31.29 o 
  13   6   2       68.69       64.80      5.58 o 
  14   6   2       88.82       84.25      4.79 o 
  15   6   2      143.86      139.00      6.97 o 
  16   6   2       48.57       51.46      4.90 o 
  17   6   2       21.86       18.36      2.49 o 
  18   6   2       14.14       12.98      2.06 o 
  19   6   2       58.07       56.55      5.31 o 
  20   6   2       20.61       24.04      2.55 o 
  21   6   2       43.97       47.37      3.16 o 
  22   6   2        3.27        1.24      1.40 o 
  23   6   2        3.45        4.87      1.49 o 
 -22   7   2        3.32        2.96      1.60 o 
 -21   7   2       10.43       10.13      2.56 o 
 -20   7   2       34.65       30.09      4.05 o 
 -19   7   2       23.26       23.77      2.58 o 
 -18   7   2       57.86       63.21      3.47 o 
 -17   7   2       39.33       38.68      2.82 o 
 -16   7   2       61.33       60.72      3.78 o 
 -15   7   2       96.31      101.99      5.61 o 
 -14   7   2      171.63      173.87      6.22 o 
 -13   7   2       86.70       88.92      4.39 o 
 -12   7   2       91.80       94.83      4.45 o 
 -11   7   2       30.06       30.03      6.98 o 
 -10   7   2      524.73      522.06     19.96 o 
  -9   7   2       60.19       58.61      6.59 o 
  -8   7   2      403.29      417.15     14.69 o 
  -7   7   2      125.53      141.15     11.87 o 
  -6   7   2      789.46      825.46     19.46 o 
  -5   7   2      456.71      403.55     17.92 o 
  -4   7   2      323.03      358.15     16.71 o 
  -3   7   2       43.42       45.46      8.95 o 
  -2   7   2      457.47      470.78     37.38 o 
  -1   7   2       98.44       99.99      9.30 o 
   0   7   2      103.72      128.13     10.80 o 
   1   7   2      100.99      113.07      6.84 o 
   2   7   2      456.99      479.36     15.50 o 
   3   7   2       44.31       41.74      4.41 o 
   4   7   2      323.03      327.30     22.51 o 
   5   7   2      462.66      425.65     26.03 o 
   6   7   2      783.06      808.02     36.31 o 
   7   7   2      125.94      131.45     10.29 o 
   8   7   2      404.44      398.56     14.92 o 
   9   7   2       60.39       58.55      5.72 o 
  10   7   2      522.61      483.90     16.90 o 
  11   7   2       29.81       23.03      6.72 o 
  12   7   2       89.41      100.74      4.83 o 
  13   7   2       85.21       91.74      4.69 o 
  14   7   2      171.05      160.79      6.25 o 
  15   7   2       96.26      105.57      5.46 o 
  16   7   2       60.81       65.84      4.39 o 
  17   7   2       39.29       42.64      3.53 o 
  18   7   2       58.53       64.36      5.83 o 
  19   7   2       23.76       24.63      2.66 o 
  20   7   2       34.82       33.89      2.86 o 
  21   7   2       10.60       11.26      1.63 o 
  22   7   2        3.26        0.29      1.58 o 
 -21   8   2       19.03       18.97      2.95 o 
 -20   8   2       16.45       11.46      2.56 o 
 -19   8   2       34.05       31.50      4.19 o 
 -18   8   2       16.09       16.73      1.87 o 
 -17   8   2       14.97       16.52      1.94 o 
 -16   8   2        0.04        1.08      1.12 o 
 -15   8   2        5.04        5.96      1.58 o 
 -14   8   2       32.22       27.75      2.91 o 
 -13   8   2       88.01       90.00      4.53 o 
 -12   8   2      397.33      373.34      8.87 o 
 -11   8   2      235.92      242.46      6.99 o 
 -10   8   2      256.47      239.43      7.95 o 
  -9   8   2      110.67      112.78      9.89 o 
  -8   8   2      171.63      179.45      9.96 o 
  -7   8   2       53.68       44.74      6.68 o 
  -6   8   2      171.86      159.52     12.00 o 
  -5   8   2      320.12      324.34     16.74 o 
  -4   8   2        8.07        1.63      3.86 o 
  -3   8   2      347.71      361.42     24.02 o 
  -2   8   2       61.73       68.24      7.49 o 
  -1   8   2      296.48      295.24     14.88 o 
   0   8   2       21.20       28.66     13.16 o 
   1   8   2      293.60      296.61     12.01 o 
   2   8   2       61.59       69.46      5.80 o 
   3   8   2      350.48      352.28     12.98 o 
   4   8   2        8.52        8.03      4.77 o 
   5   8   2      321.38      328.01     23.74 o 
   6   8   2      172.98      163.28     17.37 o 
   7   8   2       53.30       65.02     11.16 o 
   8   8   2      173.62      177.55     18.33 o 
   9   8   2      111.91      107.82      9.74 o 
  10   8   2      257.08      241.78     10.18 o 
  11   8   2      234.77      239.50      7.42 o 
  12   8   2      397.94      376.54      9.47 o 
  13   8   2       88.83       81.06      4.49 o 
  14   8   2       32.33       25.63      2.80 o 
  15   8   2        5.39        2.53      2.45 o 
  16   8   2        0.02       -1.16      2.02 o 
  17   8   2       14.52       18.34      2.47 o 
  18   8   2       16.13       12.53      2.07 o 
  19   8   2       34.02       30.72      2.80 o 
  20   8   2       16.46       16.08      1.94 o 
  21   8   2       19.15       21.68      2.77 o 
 -21   9   2        2.66        3.21      1.52 o 
 -20   9   2        2.13        0.67      1.37 o 
 -19   9   2       48.67       53.09      5.06 o 
 -18   9   2        5.28        5.53      1.57 o 
 -17   9   2       13.60       15.25      2.27 o 
 -16   9   2        6.49        4.96      1.73 o 
 -15   9   2       13.08       11.36      1.62 o 
 -14   9   2       79.78       76.51      6.54 o 
 -13   9   2      185.66      190.89      7.36 o 
 -12   9   2      222.22      227.74      6.24 o 
 -11   9   2      182.30      179.86      5.50 o 
 -10   9   2      152.04      152.12      4.59 o 
  -9   9   2      120.94      112.58      5.26 o 
  -8   9   2      320.08      296.59     20.76 o 
  -7   9   2      161.41      150.57     18.51 o 
  -6   9   2      573.31      541.88     22.81 o 
  -5   9   2        0.25        0.29      2.12 o 
  -4   9   2       22.02       29.68      5.88 o 
  -3   9   2       11.49        6.01      5.92 o 
  -2   9   2       67.88       55.48      7.77 o 
  -1   9   2      232.51      256.65     14.54 o 
   0   9   2      108.21      108.42      7.77 o 
   1   9   2      233.31      245.65     11.47 o 
   2   9   2       68.17       57.27      5.69 o 
   3   9   2       11.50        6.61      2.38 o 
   4   9   2       22.11       24.16      6.76 o 
   5   9   2        0.29        3.11      4.40 o 
   6   9   2      569.97      584.65     33.96 o 
   7   9   2      162.11      143.13     16.98 o 
   8   9   2      320.44      320.04     11.76 o 
   9   9   2      121.59      110.43     16.99 o 
  10   9   2      150.98      148.29      5.91 o 
  11   9   2      181.20      169.76      6.52 o 
  12   9   2      220.68      228.55      7.51 o 
  13   9   2      186.79      185.43      7.26 o 
  14   9   2       79.08       78.08      4.81 o 
  15   9   2       12.86       12.40      2.17 o 
  16   9   2        6.29        7.45      1.71 o 
  17   9   2       13.94       14.62      2.55 o 
  18   9   2        5.30        3.97      1.24 o 
  19   9   2       48.45       54.95      3.40 o 
  20   9   2        1.98        0.98      1.74 o 
  21   9   2        2.66        0.64      0.96 o 
 -20  10   2       12.97       10.30      2.05 o 
 -19  10   2       25.85       25.48      3.33 o 
 -18  10   2       11.00       13.28      1.94 o 
 -17  10   2       10.65        9.89      2.21 o 
 -16  10   2        5.83        7.43      1.77 o 
 -15  10   2       44.12       42.69      2.83 o 
 -14  10   2       93.25       88.20      4.97 o 
 -13  10   2        1.88        1.71      1.27 o 
 -12  10   2       62.05       64.36      4.03 o 
 -11  10   2      166.56      159.84      5.26 o 
 -10  10   2      128.17      136.51      4.87 o 
  -9  10   2      385.24      368.89      7.95 o 
  -8  10   2      520.02      488.23      9.66 o 
  -7  10   2        7.73        9.34      1.63 o 
  -6  10   2      118.66       99.75      5.00 o 
  -5  10   2      271.75      249.92      7.72 o 
  -4  10   2        9.90       21.44      7.10 o 
  -3  10   2      157.24      143.43     17.45 o 
  -2  10   2      480.71      451.77     30.16 o 
  -1  10   2      223.30      218.48     14.52 o 
   0  10   2       53.34       54.09      7.27 o 
   1  10   2      223.17      227.89     14.68 o 
   2  10   2      483.51      499.19     33.16 o 
   3  10   2      157.50      137.84     16.80 o 
   4  10   2       10.31        9.76      3.52 o 
   5  10   2      272.65      279.84     11.09 o 
   6  10   2      118.41      103.58      6.98 o 
   7  10   2        7.80        1.53      3.87 o 
   8  10   2      520.56      484.17     10.70 o 
   9  10   2      382.22      363.18      9.41 o 
  10  10   2      128.30      140.52      9.49 o 
  11  10   2      166.94      156.73      6.68 o 
  12  10   2       62.78       58.75      5.95 o 
  13  10   2        1.91        0.53      4.76 o 
  14  10   2       93.68       83.05      4.86 o 
  15  10   2       44.61       43.96      3.52 o 
  16  10   2        5.93        7.08      1.65 o 
  17  10   2       10.89       10.54      1.89 o 
  18  10   2       11.12       16.80      4.64 o 
  19  10   2       25.59       29.66      3.27 o 
  20  10   2       13.37       12.48      1.46 o 
 -19  11   2        2.37        0.98      1.15 o 
 -18  11   2        3.37        2.99      1.64 o 
 -17  11   2        6.41        7.76      1.63 o 
 -16  11   2        0.61        0.06      1.06 o 
 -15  11   2        5.42        3.83      2.70 o 
 -14  11   2       76.59       85.39      9.17 o 
 -13  11   2       30.33       30.12      2.40 o 
 -12  11   2      112.15      110.29      3.93 o 
 -11  11   2        6.64        5.92      1.30 o 
 -10  11   2       24.94       27.13      2.42 o 
  -9  11   2       11.24       11.68      1.74 o 
  -8  11   2       71.66       69.85      4.75 o 
  -7  11   2       90.33       87.06      4.00 o 
  -6  11   2      657.42      612.52     10.25 o 
  -5  11   2       33.89       31.44      3.47 o 
  -4  11   2       15.08       10.53      2.13 o 
  -3  11   2       67.21       60.11      3.18 o 
  -2  11   2        8.47        5.55      2.03 o 
  -1  11   2      971.95      974.79     12.29 o 
   0  11   2      264.46      284.99      6.62 o 
   1  11   2      972.56      993.37     13.36 o 
   2  11   2        8.06       10.40      1.89 o 
   3  11   2       68.06       60.64      4.98 o 
   4  11   2       14.95       12.70      2.00 o 
   5  11   2       33.16       38.51      3.90 o 
   6  11   2      657.07      624.73     12.51 o 
   7  11   2       89.74       95.16      4.79 o 
   8  11   2       73.15       70.59      3.57 o 
   9  11   2       11.46       12.63      1.77 o 
  10  11   2       24.92       25.69      2.32 o 
  11  11   2        6.63        6.03      4.24 o 
  12  11   2      111.29      109.30      5.58 o 
  13  11   2       30.81       36.05      3.30 o 
  14  11   2       76.60       72.72      4.44 o 
  15  11   2        5.33        5.07      2.09 o 
  16  11   2        0.68        0.17      1.56 o 
  17  11   2        6.22        6.68      1.44 o 
  18  11   2        3.41        1.78      0.88 o 
  19  11   2        2.40        2.91      3.28 o 
 -18  12   2        1.94        2.74      1.40 o 
 -17  12   2       25.96       29.44      2.34 o 
 -16  12   2        5.96        5.87      1.82 o 
 -15  12   2       44.16       42.77      3.79 o 
 -14  12   2       11.49       10.81      2.59 o 
 -13  12   2        6.69        4.69      2.51 o 
 -12  12   2       16.61       16.50      2.75 o 
 -11  12   2        4.64        4.92      1.19 o 
 -10  12   2       34.83       36.82      2.72 o 
  -9  12   2       11.51       12.75      1.69 o 
  -8  12   2       73.76       68.22      3.74 o 
  -7  12   2       28.15       26.54      2.45 o 
  -6  12   2      148.50      137.21      5.22 o 
  -5  12   2       80.00       73.48      3.69 o 
  -4  12   2      162.74      165.90      7.38 o 
  -3  12   2      110.66       94.16      4.23 o 
  -2  12   2       93.83       87.52      3.87 o 
  -1  12   2      170.35      174.43      5.39 o 
   0  12   2      108.25       98.26      4.22 o 
   1  12   2      169.95      176.13      8.53 o 
   2  12   2       94.18       94.80      4.10 o 
   3  12   2      110.76      102.50      5.22 o 
   4  12   2      163.07      165.75      6.58 o 
   5  12   2       81.00       70.80      4.39 o 
   6  12   2      147.96      147.64      6.65 o 
   7  12   2       27.59       24.92      2.92 o 
   8  12   2       73.10       73.19      4.69 o 
   9  12   2       11.32       12.85      2.24 o 
  10  12   2       34.74       32.77      3.09 o 
  11  12   2        4.59        3.95      1.35 o 
  12  12   2       16.52       18.75      2.39 o 
  13  12   2        6.77        6.04      1.55 o 
  14  12   2       11.67       12.70      1.55 o 
  15  12   2       43.85       45.95      5.52 o 
  16  12   2        6.09        6.33      1.40 o 
  17  12   2       25.47       26.58      3.29 o 
  18  12   2        1.81        1.29      1.10 o 
 -16  13   2       26.39       34.92      2.68 o 
 -15  13   2        5.41        5.01      1.35 o 
 -14  13   2        0.82        0.57      2.32 o 
 -13  13   2        6.71        4.48      1.62 o 
 -12  13   2        5.87        7.15      1.60 o 
 -11  13   2        0.53       -0.84      0.84 o 
 -10  13   2       16.70       15.08      1.80 o 
  -9  13   2        9.28        8.95      1.49 o 
  -8  13   2      108.10      106.96      4.53 o 
  -7  13   2       23.15       22.44      2.27 o 
  -6  13   2       60.87       66.85      3.70 o 
  -5  13   2      275.16      279.47      7.41 o 
  -4  13   2       94.24       93.52      4.36 o 
  -3  13   2       79.57       81.38      4.14 o 
  -2  13   2      417.39      429.12      9.36 o 
  -1  13   2      328.46      330.75      8.17 o 
   0  13   2      124.92      136.25      5.29 o 
   1  13   2      329.24      340.37      8.20 o 
   2  13   2      414.26      443.47     10.56 o 
   3  13   2       79.91       78.12      4.92 o 
   4  13   2       95.06       94.27      7.67 o 
   5  13   2      274.88      294.49      9.35 o 
   6  13   2       60.44       63.82      4.40 o 
   7  13   2       23.24       23.86      2.85 o 
   8  13   2      107.29      119.66      7.07 o 
   9  13   2        9.37        6.40      1.63 o 
  10  13   2       16.57       15.24      2.22 o 
  11  13   2        0.52        1.38      1.28 o 
  12  13   2        5.63        7.03      2.30 o 
  13  13   2        6.67        3.72      1.94 o 
  14  13   2        0.88        1.88      5.40 o 
  15  13   2        5.20        5.69      1.99 o 
  16  13   2       26.42       27.85      3.28 o 
 -14  14   2       26.78       29.89      3.48 o 
 -13  14   2       23.83       34.02      3.66 o 
 -12  14   2        0.47        1.80      1.58 o 
 -11  14   2       12.63       12.77      2.83 o 
 -10  14   2       11.44       13.62      1.65 o 
  -9  14   2       31.96       38.53      2.60 o 
  -8  14   2       17.30       22.43      2.08 o 
  -7  14   2       34.14       38.21      2.80 o 
  -6  14   2       25.66       21.82      2.14 o 
  -5  14   2       20.37       20.60      2.15 o 
  -4  14   2       13.85       16.66      1.97 o 
  -3  14   2       14.65       12.64      1.81 o 
  -2  14   2       11.40       10.70      1.73 o 
  -1  14   2       18.25       21.31      2.24 o 
   0  14   2      156.57      159.02      5.64 o 
   1  14   2       18.05       22.65      2.72 o 
   2  14   2       11.61       12.32      2.01 o 
   3  14   2       14.64       16.58      3.52 o 
   4  14   2       14.33       15.76      2.25 o 
   5  14   2       20.62       15.21      2.16 o 
   6  14   2       25.58       19.28      2.90 o 
   7  14   2       34.49       37.03      4.85 o 
   8  14   2       17.29       21.09      3.90 o 
   9  14   2       31.92       34.54      4.54 o 
  10  14   2       11.20       14.38      3.06 o 
  11  14   2       12.23        9.27      2.48 o 
  12  14   2        0.51       -0.16      1.66 o 
  13  14   2       24.53       23.06      2.25 o 
  14  14   2       26.95       26.77      2.31 o 
 -12  15   2        7.27        8.87      1.94 o 
 -11  15   2        6.98        5.99      2.01 o 
 -10  15   2        5.25        3.52      1.67 o 
  -9  15   2        5.47        9.44      2.06 o 
  -8  15   2       16.20       15.22      1.64 o 
  -7  15   2        7.70        5.32      1.17 o 
  -6  15   2       36.88       42.16      2.70 o 
  -5  15   2       11.88       11.13      1.58 o 
  -4  15   2        1.69        3.03      1.00 o 
  -3  15   2       26.41       27.11      2.30 o 
  -2  15   2       46.19       47.25      2.97 o 
  -1  15   2       14.39        9.79      2.49 o 
   0  15   2       44.95       50.77      3.16 o 
   1  15   2       14.31       15.73      1.86 o 
   2  15   2       45.63       46.60      2.92 o 
   3  15   2       26.63       23.66      2.59 o 
   4  15   2        1.64        6.16      5.04 o 
   5  15   2       11.92       10.17      1.84 o 
   6  15   2       37.18       37.31      4.62 o 
   7  15   2        7.66        5.81      2.18 o 
   8  15   2       16.20       19.19      3.35 o 
   9  15   2        5.89        9.19      2.54 o 
  10  15   2        5.22        5.60      2.07 o 
  11  15   2        7.09        8.21      2.26 o 
  12  15   2        7.06        6.60      2.09 o 
 -10  16   2       12.84       18.27      2.76 o 
  -9  16   2        0.13        1.35      1.56 o 
  -8  16   2        6.81        7.35      1.33 o 
  -7  16   2        6.89        5.29      1.31 o 
  -6  16   2        8.98       12.57      2.21 o 
  -5  16   2        3.69        3.02      1.19 o 
  -4  16   2        1.17        1.37      1.01 o 
  -3  16   2        3.85        2.98      1.02 o 
  -2  16   2        9.55       11.36      1.48 o 
  -1  16   2        4.43        3.88      1.00 o 
   0  16   2        1.92        0.85      0.80 o 
   1  16   2        4.44        5.13      1.15 o 
   2  16   2        9.62       13.76      1.61 o 
   3  16   2        3.90        1.56      1.01 o 
   4  16   2        1.21        1.11      1.21 o 
   5  16   2        3.62        5.23      1.46 o 
   6  16   2        8.68        9.98      1.61 o 
   7  16   2        6.98       10.48      2.41 o 
   8  16   2        6.67        5.81      1.79 o 
   9  16   2        0.13        1.27      1.53 o 
  10  16   2       12.74       16.55      2.53 o 
  -6  17   2        5.71        8.06      1.89 o 
  -5  17   2       16.54       29.67      3.34 o 
  -4  17   2       41.34       56.06      3.05 o 
  -3  17   2       20.32       28.84      3.24 o 
  -2  17   2       20.62       24.15      2.91 o 
  -1  17   2        2.95        2.39      1.29 o 
   0  17   2        0.35       -1.71      1.71 o 
   1  17   2        2.91        5.42      1.61 o 
   2  17   2       20.76       27.59      3.12 o 
   3  17   2       20.44       31.61      3.32 o 
   4  17   2       41.12       46.74      2.83 o 
   5  17   2       16.50       21.84      1.95 o 
   6  17   2        5.83        4.11      1.53 o 
   0   0   3      606.72      562.20     23.53 o 
   1   0   3      573.57      596.65     20.64 o 
   2   0   3       68.74       65.38      5.88 o 
   3   0   3     1272.87     1232.35     25.31 o 
   4   0   3      276.24      345.08     13.52 o 
   5   0   3     1258.89     1454.34     61.86 o 
   6   0   3        0.00        2.68      1.67 o 
   7   0   3      263.44      231.43     16.74 o 
   8   0   3      164.24      176.81     10.20 o 
   9   0   3       81.13       92.33      7.63 o 
  10   0   3      223.01      203.71     12.13 o 
  11   0   3      201.09      219.97     14.42 o 
  12   0   3       20.30       13.18      4.66 o 
  13   0   3      196.05      188.70      8.98 o 
  14   0   3      256.78      251.05      6.43 o 
  15   0   3        7.43        8.51      1.49 o 
  16   0   3        3.18        1.72      1.47 o 
  17   0   3       94.69       92.25      7.22 o 
  18   0   3       10.94       10.32      2.08 o 
  19   0   3        9.56        8.44      2.76 o 
  20   0   3       78.66       68.82      6.29 o 
  21   0   3        0.01       -2.05      2.05 o 
  22   0   3        4.05        3.92      1.70 o 
  23   0   3       20.66       32.35      3.35 o 
 -23   1   3       10.59       15.15      2.46 o 
 -22   1   3        3.48        2.19      1.62 o 
 -21   1   3       20.67       20.39      3.47 o 
 -20   1   3        3.12        2.15      2.16 o 
 -19   1   3       12.01       12.18      2.97 o 
 -18   1   3       35.70       33.86      4.50 o 
 -17   1   3       11.64       10.45      2.00 o 
 -16   1   3      284.01      276.60      7.30 o 
 -15   1   3        6.86        6.95      2.08 o 
 -14   1   3       26.62       25.09      3.81 o 
 -13   1   3       19.58       14.89      2.18 o 
 -12   1   3       26.12       22.81      6.32 o 
 -11   1   3      621.95      616.75     21.22 o 
 -10   1   3        4.77        4.95      2.73 o 
  -9   1   3        9.26       13.00      3.98 o 
  -8   1   3       29.61       41.19      5.24 o 
  -7   1   3       25.47       25.93      3.93 o 
  -6   1   3      181.12      229.89     12.28 o 
  -5   1   3     1337.76     1510.21     22.56 o 
  -4   1   3      597.46      669.89     21.50 o 
  -3   1   3      970.11     1054.82     23.59 o 
  -2   1   3      281.56      313.30     12.66 o 
  -1   1   3      361.51      381.17     14.54 o 
   0   1   3      286.34      300.80     12.14 o 
   1   1   3      365.44      362.36     13.27 o 
   2   1   3      280.56      318.01     12.55 o 
   3   1   3      964.51     1070.81     23.20 o 
   4   1   3      598.78      669.11     18.59 o 
   5   1   3     1329.17     1444.27     84.94 o 
   6   1   3      177.66      189.22     15.19 o 
   7   1   3       25.75       35.54      4.37 o 
   8   1   3       29.27       26.30      4.17 o 
   9   1   3        9.46       15.63      3.63 o 
  10   1   3        4.17        4.50      2.25 o 
  11   1   3      623.05      625.17     17.99 o 
  12   1   3       25.43       32.46      7.37 o 
  13   1   3       20.15       19.52      2.37 o 
  14   1   3       26.89       24.39      2.09 o 
  15   1   3        6.88        7.94      1.54 o 
  16   1   3      285.38      280.51      9.02 o 
  17   1   3       11.42       10.27      2.98 o 
  18   1   3       35.75       33.49      4.71 o 
  19   1   3       11.43       13.04      3.28 o 
  20   1   3        3.23        1.75      1.93 o 
  21   1   3       21.17       23.16      3.58 o 
  22   1   3        3.47        3.16      1.64 o 
  23   1   3       10.58       12.10      2.17 o 
 -23   2   3       13.48       17.90      2.64 o 
 -22   2   3        3.44        3.63      1.69 o 
 -21   2   3       15.99       18.23      3.29 o 
 -20   2   3      126.95      128.33      5.78 o 
 -19   2   3       34.24       25.00      3.90 o 
 -18   2   3        4.70        2.24      1.90 o 
 -17   2   3       29.46       24.16      2.81 o 
 -16   2   3        1.85        1.27      1.29 o 
 -15   2   3      131.17      120.47      5.49 o 
 -14   2   3      123.91      123.54      5.50 o 
 -13   2   3      226.84      228.97      7.23 o 
 -12   2   3      363.52      343.94     15.26 o 
 -11   2   3      116.99      115.84      9.59 o 
 -10   2   3      280.09      296.92     14.44 o 
  -9   2   3       29.59       36.43     13.15 o 
  -8   2   3       59.61       46.73      5.54 o 
  -7   2   3     1049.31     1157.09     54.07 o 
  -6   2   3      216.12      241.56     12.42 o 
  -5   2   3      449.85      417.77     21.94 o 
  -4   2   3      274.48      254.58     12.05 o 
  -3   2   3      271.30      285.69     15.08 o 
  -2   2   3      213.98      252.99     11.54 o 
  -1   2   3      755.42      801.15     20.21 o 
   0   2   3      357.25      370.62     13.54 o 
   1   2   3      756.89      713.22     18.72 o 
   2   2   3      214.46      225.89     10.57 o 
   3   2   3      271.39      284.09     11.87 o 
   4   2   3      275.48      256.43      9.31 o 
   5   2   3      449.53      463.95     12.71 o 
   6   2   3      217.45      243.55     17.11 o 
   7   2   3     1052.34     1076.48     37.03 o 
   8   2   3       60.77       43.73      7.79 o 
   9   2   3       29.12       24.44      3.58 o 
  10   2   3      279.93      277.56     13.67 o 
  11   2   3      118.44      121.15      9.31 o 
  12   2   3      366.92      343.98      8.87 o 
  13   2   3      227.80      225.89      7.91 o 
  14   2   3      122.78      118.24      5.39 o 
  15   2   3      130.31      119.41      9.76 o 
  16   2   3        1.69        2.09      1.93 o 
  17   2   3       30.39       25.22      4.37 o 
  18   2   3        4.77        0.89      2.04 o 
  19   2   3       34.61       27.17      4.34 o 
  20   2   3      127.20      133.71      8.40 o 
  21   2   3       16.15       17.31      3.13 o 
  22   2   3        3.57        7.73      2.02 o 
  23   2   3       13.73       12.07      2.09 o 
 -22   3   3       52.35       60.79      4.97 o 
 -21   3   3        2.82        2.66      1.20 o 
 -20   3   3       39.06       44.41      4.77 o 
 -19   3   3       84.52       83.59      6.78 o 
 -18   3   3       20.35       16.03      2.36 o 
 -17   3   3      329.89      339.96      9.98 o 
 -16   3   3      181.52      166.87      7.08 o 
 -15   3   3       50.95       49.28      3.69 o 
 -14   3   3       65.55       67.37      4.98 o 
 -13   3   3       82.59      102.23      5.31 o 
 -12   3   3       95.19      100.53      4.78 o 
 -11   3   3       73.17       72.97     11.19 o 
 -10   3   3       79.53       77.86      7.60 o 
  -9   3   3      356.29      363.30     22.93 o 
  -8   3   3      301.92      288.78     19.86 o 
  -7   3   3       50.94       55.63      8.68 o 
  -6   3   3      225.54      200.63     15.68 o 
  -5   3   3      155.26      161.78     13.84 o 
  -4   3   3      149.09      167.22     10.02 o 
  -3   3   3       15.07        9.95      2.87 o 
  -2   3   3      571.96      567.74     44.74 o 
  -1   3   3      413.91      406.73     11.30 o 
   0   3   3     2963.40     3003.04     78.23 o 
   1   3   3      413.76      389.64     13.89 o 
   2   3   3      570.81      575.66     17.24 o 
   3   3   3       14.28       11.45      2.70 o 
   4   3   3      147.55      167.67      9.94 o 
   5   3   3      155.63      157.35      9.74 o 
   6   3   3      224.03      186.84      9.00 o 
   7   3   3       50.03       61.19      6.20 o 
   8   3   3      301.99      261.71     13.89 o 
   9   3   3      356.76      332.70     16.12 o 
  10   3   3       79.45       71.69      9.82 o 
  11   3   3       74.14       60.58      6.42 o 
  12   3   3       95.12       91.90      4.62 o 
  13   3   3       81.86       93.16      4.76 o 
  14   3   3       65.83       69.81      4.16 o 
  15   3   3       51.21       44.18      5.34 o 
  16   3   3      181.48      149.70      9.69 o 
  17   3   3      330.52      334.71     14.36 o 
  18   3   3       20.52       14.52      3.52 o 
  19   3   3       83.49       79.41      6.78 o 
  20   3   3       38.70       45.12      5.05 o 
  21   3   3        2.88        2.64      1.63 o 
  22   3   3       52.26       62.07      4.76 o 
 -22   4   3        0.95        2.14      1.63 o 
 -21   4   3       17.98       15.33      2.84 o 
 -20   4   3        1.04        0.29      1.56 o 
 -19   4   3       32.28       38.02      7.03 o 
 -18   4   3        8.32        9.62      1.94 o 
 -17   4   3      130.42      136.90      6.37 o 
 -16   4   3      137.66      136.84      6.43 o 
 -15   4   3      170.84      156.35      6.81 o 
 -14   4   3        4.07        4.26      1.49 o 
 -13   4   3       49.27       49.07      4.50 o 
 -12   4   3       30.61       29.53      2.68 o 
 -11   4   3      764.93      732.02     17.27 o 
 -10   4   3       94.27       98.79     12.35 o 
  -9   4   3      222.53      232.98     18.49 o 
  -8   4   3      232.24      184.66     16.17 o 
  -7   4   3      425.81      492.09     25.29 o 
  -6   4   3       94.96      100.09     11.18 o 
  -5   4   3      556.83      554.59     25.61 o 
  -4   4   3      668.79      682.59     27.51 o 
  -3   4   3      637.26      676.79     19.94 o 
  -2   4   3     1950.91     2078.01     27.04 o 
  -1   4   3      344.14      363.48     11.08 o 
   0   4   3      397.15      384.39     14.00 o 
   1   4   3      338.85      334.17     20.17 o 
   2   4   3     1950.70     1974.19     49.13 o 
   3   4   3      637.23      639.52     27.75 o 
   4   4   3      669.89      652.01     22.25 o 
   5   4   3      560.70      546.78     18.86 o 
   6   4   3       95.40       93.36      6.56 o 
   7   4   3      426.82      431.72     16.34 o 
   8   4   3      231.85      190.06      9.74 o 
   9   4   3      220.03      227.24     12.02 o 
  10   4   3       93.83       94.92      7.26 o 
  11   4   3      761.71      721.12     16.83 o 
  12   4   3       31.16       31.56      2.86 o 
  13   4   3       49.88       45.79      3.74 o 
  14   4   3        3.82        5.91      2.40 o 
  15   4   3      170.58      146.88      9.60 o 
  16   4   3      137.04      138.50      9.26 o 
  17   4   3      130.48      123.48      8.71 o 
  18   4   3        8.08        5.72      2.62 o 
  19   4   3       32.06       28.70      4.29 o 
  20   4   3        1.03        3.13      2.03 o 
  21   4   3       17.63       16.49      2.97 o 
  22   4   3        0.95        0.61      1.25 o 
 -22   5   3        8.17        8.73      2.05 o 
 -21   5   3        2.98        3.11      1.66 o 
 -20   5   3       76.36       86.08      6.22 o 
 -19   5   3        2.55        2.60      1.44 o 
 -18   5   3       39.86       32.84      3.81 o 
 -17   5   3      104.11      102.84      5.52 o 
 -16   5   3       80.11       81.57      5.03 o 
 -15   5   3      254.86      245.90      8.55 o 
 -14   5   3      810.64      824.47     14.35 o 
 -13   5   3       24.70       25.50      3.97 o 
 -12   5   3       24.21       26.56      2.65 o 
 -11   5   3        8.90       10.17      1.70 o 
 -10   5   3       66.74       60.39      5.00 o 
  -9   5   3      591.10      549.53     28.60 o 
  -8   5   3      190.05      199.29     16.63 o 
  -7   5   3       16.01       14.94      4.88 o 
  -6   5   3      581.20      570.26     26.75 o 
  -5   5   3      469.64      460.78     23.46 o 
  -4   5   3       48.29       49.58      5.32 o 
  -3   5   3      397.91      434.72     15.12 o 
  -2   5   3      290.82      299.31     10.53 o 
  -1   5   3      750.79      820.64     18.73 o 
   0   5   3      946.14     1042.14     24.80 o 
   1   5   3      746.22      805.25     32.38 o 
   2   5   3      289.86      306.01     19.67 o 
   3   5   3      401.02      424.84     23.45 o 
   4   5   3       47.62       46.77      5.72 o 
   5   5   3      467.27      443.46     20.47 o 
   6   5   3      582.41      516.55     19.15 o 
   7   5   3       15.67       15.76      5.75 o 
   8   5   3      191.20      204.87     12.31 o 
   9   5   3      597.52      553.20     17.31 o 
  10   5   3       67.08       57.73      4.95 o 
  11   5   3        8.47        8.35      1.65 o 
  12   5   3       23.63       26.97      2.91 o 
  13   5   3       24.13       30.58      3.09 o 
  14   5   3      807.18      863.77     17.44 o 
  15   5   3      254.48      242.32     12.23 o 
  16   5   3       79.62       81.78      7.18 o 
  17   5   3      103.38      100.03      7.79 o 
  18   5   3       40.12       42.26      5.20 o 
  19   5   3        2.61       -0.24      1.95 o 
  20   5   3       76.73       89.34      6.46 o 
  21   5   3        2.94        2.81      1.66 o 
  22   5   3        7.87        8.76      1.85 o 
 -21   6   3        6.49        9.28      2.05 o 
 -20   6   3        0.72        1.39      1.79 o 
 -19   6   3       43.52       47.30      3.44 o 
 -18   6   3       20.80       23.98      2.66 o 
 -17   6   3       47.60       50.22      3.87 o 
 -16   6   3       21.44       19.99      3.87 o 
 -15   6   3       60.36       49.28      3.96 o 
 -14   6   3        5.10        3.00      1.75 o 
 -13   6   3       11.25        8.30      1.78 o 
 -12   6   3       48.97       47.47      3.47 o 
 -11   6   3      175.25      170.15      8.55 o 
 -10   6   3      342.50      345.92     12.05 o 
  -9   6   3      100.45       97.31      6.24 o 
  -8   6   3      114.93      123.74     13.32 o 
  -7   6   3      187.48      173.15     15.22 o 
  -6   6   3      334.69      326.25     20.30 o 
  -5   6   3       10.16       12.38      3.02 o 
  -4   6   3      380.32      383.95     21.89 o 
  -3   6   3      569.20      637.77     29.66 o 
  -2   6   3      644.40      701.28     36.56 o 
  -1   6   3      108.26      125.48      7.68 o 
   0   6   3      559.41      624.92     16.84 o 
   1   6   3      105.97      114.29     12.75 o 
   2   6   3      647.12      684.45     30.45 o 
   3   6   3      570.40      614.05     21.26 o 
   4   6   3      381.72      369.11     16.57 o 
   5   6   3       10.59       16.43      8.27 o 
   6   6   3      337.36      309.56     15.21 o 
   7   6   3      189.71      179.65     11.68 o 
   8   6   3      112.92      119.77     15.00 o 
   9   6   3      100.76       92.83     11.11 o 
  10   6   3      340.70      339.97      9.03 o 
  11   6   3      174.88      177.47      6.64 o 
  12   6   3       48.95       52.11      3.69 o 
  13   6   3       11.20       11.27      2.25 o 
  14   6   3        4.95        5.76      2.61 o 
  15   6   3       60.82       53.17      5.97 o 
  16   6   3       22.19       22.43      3.95 o 
  17   6   3       47.96       48.59      5.44 o 
  18   6   3       20.55       26.27      4.19 o 
  19   6   3       43.75       44.67      4.85 o 
  20   6   3        0.75        1.63      1.56 o 
  21   6   3        6.60        6.28      1.85 o 
 -20   7   3        4.70        6.22      1.92 o 
 -19   7   3        1.83        2.72      1.19 o 
 -18   7   3        3.91        3.50      1.43 o 
 -17   7   3       11.42       11.20      2.02 o 
 -16   7   3       18.12       17.33      2.39 o 
 -15   7   3       46.95       53.97      4.26 o 
 -14   7   3      345.40      347.96     10.13 o 
 -13   7   3       71.76       63.06      4.42 o 
 -12   7   3      287.43      276.97     10.30 o 
 -11   7   3       18.54       13.51      2.41 o 
 -10   7   3       23.36       21.23      4.17 o 
  -9   7   3      175.82      171.81      5.12 o 
  -8   7   3       58.03       45.56      2.64 o 
  -7   7   3      192.17      207.37     21.99 o 
  -6   7   3      316.96      301.55     28.90 o 
  -5   7   3      401.61      429.44     19.27 o 
  -4   7   3       92.83       88.68      8.72 o 
  -3   7   3      124.39      132.44     17.21 o 
  -2   7   3       69.38       66.34     12.79 o 
  -1   7   3      223.43      228.62     13.21 o 
   0   7   3       12.13        8.08      2.53 o 
   1   7   3      222.86      217.71     12.40 o 
   2   7   3       70.03       56.27     11.42 o 
   3   7   3      125.16      130.42     10.38 o 
   4   7   3       93.44       91.94      8.52 o 
   5   7   3      400.87      405.29     27.59 o 
   6   7   3      317.53      295.93     23.56 o 
   7   7   3      192.83      185.08     18.93 o 
   8   7   3       57.64       49.60      3.53 o 
   9   7   3      176.41      177.52      6.62 o 
  10   7   3       23.13       20.34      2.53 o 
  11   7   3       19.10       21.38      2.48 o 
  12   7   3      285.84      278.51     21.47 o 
  13   7   3       71.82       67.88      6.63 o 
  14   7   3      343.30      330.71     14.32 o 
  15   7   3       47.17       45.53      5.48 o 
  16   7   3       17.75       14.55      3.21 o 
  17   7   3       11.87       10.59      2.90 o 
  18   7   3        3.82        0.63      1.68 o 
  19   7   3        1.77        4.44      1.91 o 
  20   7   3        4.71        7.60      2.17 o 
 -20   8   3        0.71        9.30      2.19 o 
 -19   8   3        2.77        2.75      1.07 o 
 -18   8   3       15.75       15.23      2.01 o 
 -17   8   3       44.60       47.92      6.15 o 
 -16   8   3       10.98       12.09      2.18 o 
 -15   8   3       77.28       78.58      4.74 o 
 -14   8   3       17.42       16.66      2.47 o 
 -13   8   3       57.60       54.16      4.17 o 
 -12   8   3       38.20       32.35      4.80 o 
 -11   8   3      321.16      282.04     13.21 o 
 -10   8   3      590.00      572.30     13.38 o 
  -9   8   3      125.93      117.71      4.62 o 
  -8   8   3        6.20       11.37      3.90 o 
  -7   8   3      168.19      154.27      6.18 o 
  -6   8   3       49.21       43.53      3.49 o 
  -5   8   3      154.24      154.71      5.03 o 
  -4   8   3      226.95      219.08     22.28 o 
  -3   8   3       84.71       70.18      7.99 o 
  -2   8   3       40.70       52.16      6.97 o 
  -1   8   3       76.34       71.96      7.90 o 
   0   8   3      228.84      271.13     14.75 o 
   1   8   3       75.67       67.48     11.70 o 
   2   8   3       41.27       40.56      8.89 o 
   3   8   3       84.05       78.95     12.72 o 
   4   8   3      226.81      223.96     21.11 o 
   5   8   3      152.90      126.24      7.35 o 
   6   8   3       48.37       49.31      4.74 o 
   7   8   3      169.37      160.32      8.43 o 
   8   8   3        5.97        9.11      2.06 o 
   9   8   3      126.55      124.10     17.07 o 
  10   8   3      588.92      573.94     16.37 o 
  11   8   3      318.84      296.99     13.45 o 
  12   8   3       37.60       31.34      4.62 o 
  13   8   3       56.00       62.55      6.36 o 
  14   8   3       17.07       16.67      3.67 o 
  15   8   3       78.68       73.04      6.66 o 
  16   8   3       10.36       15.28      3.46 o 
  17   8   3       45.27       43.16      4.96 o 
  18   8   3       15.59       14.22      2.93 o 
  19   8   3        2.85        4.21      1.83 o 
  20   8   3        0.75        0.36      1.05 o 
 -19   9   3        7.03       11.18      1.46 o 
 -18   9   3        5.41        5.73      1.32 o 
 -17   9   3        3.02        1.42      1.14 o 
 -16   9   3       31.91       29.30      2.84 o 
 -15   9   3        1.52        3.02      2.75 o 
 -14   9   3       38.57       33.35      3.29 o 
 -13   9   3       63.62       69.47      4.60 o 
 -12   9   3      193.09      192.34     10.88 o 
 -11   9   3      152.77      175.15     10.46 o 
 -10   9   3       36.97       32.78      3.25 o 
  -9   9   3      234.31      222.94      6.43 o 
  -8   9   3       80.29       77.30      4.58 o 
  -7   9   3      184.46      178.97      6.84 o 
  -6   9   3      497.98      460.06     10.83 o 
  -5   9   3       20.37       13.99      2.09 o 
  -4   9   3      287.89      269.32      6.82 o 
  -3   9   3        1.18        0.74      1.08 o 
  -2   9   3        3.03        2.89      1.09 o 
  -1   9   3       20.76       21.44      2.33 o 
   0   9   3       14.46       12.55      1.83 o 
   1   9   3       20.69       18.83      2.22 o 
   2   9   3        3.17        4.38      2.13 o 
   3   9   3        0.98        0.98      1.32 o 
   4   9   3      287.92      265.48      8.07 o 
   5   9   3       20.28       16.32      2.49 o 
   6   9   3      499.33      482.10     11.80 o 
   7   9   3      186.11      176.75      6.79 o 
   8   9   3       80.25       81.53      6.33 o 
   9   9   3      232.78      217.36     26.16 o 
  10   9   3       37.55       26.89      4.44 o 
  11   9   3      154.82      169.52     10.34 o 
  12   9   3      193.07      209.01     11.35 o 
  13   9   3       63.09       73.46      6.84 o 
  14   9   3       38.00       33.31      4.80 o 
  15   9   3        1.55        4.95      2.45 o 
  16   9   3       31.43       34.50      4.53 o 
  17   9   3        2.91        2.75      1.77 o 
  18   9   3        5.40        4.65      1.80 o 
  19   9   3        6.98        7.93      2.10 o 
 -18  10   3        0.22        0.45      0.82 o 
 -17  10   3        4.04        4.44      1.45 o 
 -16  10   3       30.57       33.45      2.83 o 
 -15  10   3       34.52       35.42      3.90 o 
 -14  10   3        0.20        2.25      1.68 o 
 -13  10   3       91.92       91.39      5.06 o 
 -12  10   3       21.91       25.84      4.21 o 
 -11  10   3      203.82      216.46     11.54 o 
 -10  10   3      347.51      343.91     10.11 o 
  -9  10   3       96.01       91.11      4.36 o 
  -8  10   3       83.67       87.65      5.22 o 
  -7  10   3      315.89      292.88      9.39 o 
  -6  10   3      131.65      118.73      5.69 o 
  -5  10   3      134.33      121.49      6.43 o 
  -4  10   3      109.82      110.92      4.56 o 
  -3  10   3       59.38       53.68      4.31 o 
  -2  10   3       66.70       67.32      4.01 o 
  -1  10   3       40.51       39.30      3.09 o 
   0  10   3       22.47       25.81      2.67 o 
   1  10   3       39.84       42.01      3.78 o 
   2  10   3       66.89       54.18      9.31 o 
   3  10   3       59.47       58.00      6.16 o 
   4  10   3      109.74      112.01      7.32 o 
   5  10   3      133.96      129.56      5.67 o 
   6  10   3      132.20      117.72      4.59 o 
   7  10   3      316.39      308.15      7.72 o 
   8  10   3       82.92       88.33      4.21 o 
   9  10   3       96.44       90.42      5.92 o 
  10  10   3      347.08      325.55      9.99 o 
  11  10   3      203.65      203.74      7.88 o 
  12  10   3       21.84       29.60      4.39 o 
  13  10   3       91.26       93.75      7.51 o 
  14  10   3        0.19       -1.44      2.09 o 
  15  10   3       34.47       37.86      3.24 o 
  16  10   3       30.25       32.07      2.94 o 
  17  10   3        4.23        3.85      1.29 o 
  18  10   3        0.23       -0.46      1.20 o 
 -17  11   3       10.25       13.82      1.52 o 
 -16  11   3        2.77        2.89      2.32 o 
 -15  11   3       24.02       27.63      2.52 o 
 -14  11   3       17.67       18.49      2.83 o 
 -13  11   3       49.90       47.21      3.54 o 
 -12  11   3       54.42       53.38      5.57 o 
 -11  11   3       21.74       22.72      4.07 o 
 -10  11   3       41.10       46.44      3.85 o 
  -9  11   3      134.00      140.87      8.89 o 
  -8  11   3      146.16      146.65      5.49 o 
  -7  11   3       26.40       26.91      5.79 o 
  -6  11   3       30.48       32.47      3.34 o 
  -5  11   3       55.35       53.85      4.19 o 
  -4  11   3       82.75       76.66      4.92 o 
  -3  11   3      176.91      182.46      5.88 o 
  -2  11   3        7.24        6.54      2.56 o 
  -1  11   3      166.52      150.26      5.98 o 
   0  11   3       16.56       15.52      5.10 o 
   1  11   3      166.07      162.28      6.54 o 
   2  11   3        7.12        5.95      1.54 o 
   3  11   3      176.27      176.63     11.05 o 
   4  11   3       82.97       84.65      5.04 o 
   5  11   3       54.88       49.89      5.62 o 
   6  11   3       30.23       32.20      3.17 o 
   7  11   3       27.12       26.53      2.88 o 
   8  11   3      145.90      155.04      6.67 o 
   9  11   3      134.22      136.13      6.22 o 
  10  11   3       41.27       40.75      3.64 o 
  11  11   3       21.98       25.32      2.35 o 
  12  11   3       54.03       48.16      3.01 o 
  13  11   3       50.08       52.32      3.69 o 
  14  11   3       17.61       17.80      2.18 o 
  15  11   3       23.99       25.34      2.42 o 
  16  11   3        2.77        2.93      1.01 o 
  17  11   3       10.24       11.70      1.48 o 
 -15  12   3        3.71        5.50      2.80 o 
 -14  12   3        0.13       -0.44      0.95 o 
 -13  12   3        2.67        0.75      1.08 o 
 -12  12   3       19.44       18.75      3.17 o 
 -11  12   3       15.53       13.76      3.14 o 
 -10  12   3       24.49       22.61      3.87 o 
  -9  12   3        2.29        0.67      1.28 o 
  -8  12   3        8.84        8.08      1.97 o 
  -7  12   3      299.15      306.57      9.53 o 
  -6  12   3       40.04       35.20      3.49 o 
  -5  12   3      120.08      136.47      6.50 o 
  -4  12   3        5.08        4.57      1.77 o 
  -3  12   3      192.72      199.84      7.84 o 
  -2  12   3       30.80       31.14      2.29 o 
  -1  12   3       22.60       19.18      2.34 o 
   0  12   3       73.83       73.34      3.83 o 
   1  12   3       22.81       21.45      2.70 o 
   2  12   3       30.30       31.97      3.15 o 
   3  12   3      192.69      194.31      7.52 o 
   4  12   3        5.22        5.95      1.80 o 
   5  12   3      120.84      128.42     11.61 o 
   6  12   3       40.58       43.93      3.69 o 
   7  12   3      298.63      285.22      8.96 o 
   8  12   3        8.96       10.24      1.93 o 
   9  12   3        2.21        3.25      1.40 o 
  10  12   3       24.16       26.13      2.79 o 
  11  12   3       15.54       14.48      2.12 o 
  12  12   3       19.27       18.43      2.27 o 
  13  12   3        2.63        2.50      1.04 o 
  14  12   3        0.12        1.26      0.98 o 
  15  12   3        3.66        5.10      1.81 o 
 -14  13   3        3.23        4.98      1.06 o 
 -13  13   3        9.21        7.14      1.28 o 
 -12  13   3       11.22       13.42      4.28 o 
 -11  13   3       13.08       13.41      2.65 o 
 -10  13   3       12.10       12.72      2.81 o 
  -9  13   3       11.14       14.46      3.09 o 
  -8  13   3       51.65       54.02      3.90 o 
  -7  13   3       10.12       10.33      1.68 o 
  -6  13   3       18.91       17.87      2.59 o 
  -5  13   3      126.85      137.33      6.38 o 
  -4  13   3       25.68       25.16      2.95 o 
  -3  13   3       80.44       91.12      9.96 o 
  -2  13   3       18.36       19.55      4.01 o 
  -1  13   3      187.93      186.49      5.95 o 
   0  13   3       39.37       36.95      2.81 o 
   1  13   3      187.05      190.90      7.35 o 
   2  13   3       17.89       15.13      2.32 o 
   3  13   3       80.57       91.23      5.10 o 
   4  13   3       26.23       28.20      2.96 o 
   5  13   3      127.39      129.03      5.96 o 
   6  13   3       18.80       16.84      2.36 o 
   7  13   3       10.03       11.93      2.06 o 
   8  13   3       51.66       52.56      3.70 o 
   9  13   3       10.91       12.98      1.99 o 
  10  13   3       12.45       15.51      2.04 o 
  11  13   3       12.88       13.93      1.92 o 
  12  13   3       11.41       11.73      1.72 o 
  13  13   3        9.22        6.99      1.29 o 
  14  13   3        3.23        6.12      1.16 o 
 -12  14   3       15.66       18.07      1.77 o 
 -11  14   3        1.54        0.32      1.00 o 
 -10  14   3       18.37       21.47      3.12 o 
  -9  14   3        9.53       11.13      2.39 o 
  -8  14   3       26.70       31.08      3.98 o 
  -7  14   3        2.71        3.37      1.94 o 
  -6  14   3       41.03       40.88      3.40 o 
  -5  14   3       35.66       37.25      4.69 o 
  -4  14   3       11.55       12.43      3.15 o 
  -3  14   3       72.84       71.30      6.55 o 
  -2  14   3        2.48        2.57      2.06 o 
  -1  14   3        3.12        1.50      2.05 o 
   0  14   3       29.73       32.83      3.09 o 
   1  14   3        3.07        1.59      1.24 o 
   2  14   3        2.37        1.83      1.14 o 
   3  14   3       72.41       70.18      4.28 o 
   4  14   3       11.33       14.83      2.30 o 
   5  14   3       35.43       35.51      3.01 o 
   6  14   3       40.97       44.04      3.32 o 
   7  14   3        2.59        2.35      1.08 o 
   8  14   3       26.67       29.08      2.58 o 
   9  14   3        9.46        9.90      1.58 o 
  10  14   3       17.97       20.30      3.78 o 
  11  14   3        1.54        0.79      1.42 o 
  12  14   3       15.24       13.19      1.50 o 
  -9  15   3        9.69        9.83      2.08 o 
  -8  15   3       32.23       40.62      3.89 o 
  -7  15   3       15.56       21.57      3.06 o 
  -6  15   3        9.30        9.85      2.30 o 
  -5  15   3       29.69       28.72      3.08 o 
  -4  15   3        7.91        4.65      2.17 o 
  -3  15   3       10.46       17.46      3.23 o 
  -2  15   3        6.01       10.48      2.65 o 
  -1  15   3        1.43        0.30      1.71 o 
   0  15   3        2.94        0.28      1.69 o 
   1  15   3        1.39        1.33      1.62 o 
   2  15   3        6.10        8.33      1.63 o 
   3  15   3       10.56       15.93      3.50 o 
   4  15   3        7.69        6.40      1.49 o 
   5  15   3       29.60       32.71      3.35 o 
   6  15   3        9.57       11.41      1.64 o 
   7  15   3       15.68       19.50      1.98 o 
   8  15   3       32.08       39.54      2.57 o 
   9  15   3        9.87       10.41      1.35 o 
  -5  16   3       13.06       12.14      2.16 o 
  -4  16   3        1.71        1.61      1.38 o 
  -3  16   3        7.31        8.95      2.18 o 
  -2  16   3       33.14       37.05      3.87 o 
  -1  16   3       12.78       18.26      2.82 o 
   0  16   3       44.50       50.38      4.53 o 
   1  16   3       13.07       11.87      2.40 o 
   2  16   3       33.22       42.88      4.18 o 
   3  16   3        7.32        5.30      1.78 o 
   4  16   3        1.73        2.79      1.53 o 
   5  16   3       13.06       13.56      1.62 o 
   0   0   4      572.42      500.32     27.09 o 
   1   0   4      493.82      461.50     25.34 o 
   2   0   4       17.79       10.89      3.70 o 
   3   0   4        0.05       -2.57      6.65 o 
   4   0   4       13.25       16.42      7.00 o 
   5   0   4      103.19      120.17     14.02 o 
   6   0   4      142.31      130.03     14.58 o 
   7   0   4      309.08      336.15     11.74 o 
   8   0   4      342.13      316.07     21.98 o 
   9   0   4        3.60       -1.74      1.74 o 
  10   0   4        5.71        6.50      1.42 o 
  11   0   4       19.16       25.28      2.19 o 
  12   0   4      150.38      142.84      5.07 o 
  13   0   4      239.86      233.25      6.89 o 
  14   0   4       33.34       42.58      5.27 o 
  15   0   4       62.87       64.53      4.56 o 
  16   0   4      290.12      294.68      9.22 o 
  17   0   4        1.62        0.44      2.47 o 
  18   0   4        9.29        5.48      2.08 o 
  19   0   4       70.88       75.76      5.95 o 
  20   0   4        0.18       -0.18      1.51 o 
 -20   1   4        5.34        8.03      2.23 o 
 -19   1   4        2.33        2.67      1.57 o 
 -18   1   4       27.09       24.34      2.60 o 
 -17   1   4       56.46       59.38      5.55 o 
 -16   1   4        0.72       -0.33      1.59 o 
 -15   1   4      152.82      170.19      5.86 o 
 -14   1   4       44.32       40.56      2.98 o 
 -13   1   4       12.58       12.26      2.59 o 
 -12   1   4      157.67      134.21      6.25 o 
 -11   1   4      116.83      122.05     11.68 o 
 -10   1   4       74.03       72.19      9.22 o 
  -9   1   4      195.25      189.26     11.85 o 
  -8   1   4       25.10       40.63      4.44 o 
  -7   1   4      136.24      137.78     13.31 o 
  -6   1   4       44.14       39.25      8.48 o 
  -5   1   4      171.12      183.27     16.96 o 
  -4   1   4       50.42       55.90      6.75 o 
  -3   1   4      763.77      777.53     31.22 o 
  -2   1   4      486.85      454.07     20.77 o 
  -1   1   4      825.18      851.04     25.01 o 
   0   1   4        4.32        4.50      3.00 o 
   1   1   4      824.54      869.58     30.69 o 
   2   1   4      486.48      448.34     18.13 o 
   3   1   4      765.60      791.31     37.32 o 
   4   1   4       50.19       53.38      6.54 o 
   5   1   4      172.06      160.10     16.07 o 
   6   1   4       45.13       42.17      8.47 o 
   7   1   4      136.34      128.23     10.01 o 
   8   1   4       24.60       33.04      7.08 o 
   9   1   4      194.06      188.20      6.70 o 
  10   1   4       74.76       68.89      4.19 o 
  11   1   4      117.22      114.42      4.75 o 
  12   1   4      158.66      138.35      5.00 o 
  13   1   4       12.57       11.90      2.28 o 
  14   1   4       44.70       39.42      3.66 o 
  15   1   4      153.04      168.29      7.13 o 
  16   1   4        0.75        0.94      1.44 o 
  17   1   4       56.48       56.97      3.97 o 
  18   1   4       27.22       30.90      2.88 o 
  19   1   4        2.39        4.17      2.04 o 
  20   1   4        5.32        8.50      2.24 o 
 -20   2   4        4.28        5.68      1.95 o 
 -19   2   4       43.61       53.03      3.38 o 
 -18   2   4       44.91       48.84      3.54 o 
 -17   2   4       12.46       11.21      2.09 o 
 -16   2   4       24.14       24.97      2.38 o 
 -15   2   4        3.71        5.50      1.79 o 
 -14   2   4        9.65        6.56      3.06 o 
 -13   2   4      289.11      298.87     13.58 o 
 -12   2   4       71.70       70.11      6.71 o 
 -11   2   4      448.73      457.12     19.43 o 
 -10   2   4       63.34       61.32      5.27 o 
  -9   2   4       60.16       56.88      7.48 o 
  -8   2   4       59.68       56.61      3.73 o 
  -7   2   4      452.15      440.02     13.61 o 
  -6   2   4       10.60       16.96      5.57 o 
  -5   2   4       70.54       62.86     10.05 o 
  -4   2   4      160.96      155.56     11.14 o 
  -3   2   4       15.52        8.60      3.18 o 
  -2   2   4      185.37      193.63     12.11 o 
  -1   2   4      918.84      930.02     26.26 o 
   0   2   4       11.64       14.97      4.49 o 
   1   2   4      916.74      972.33     26.66 o 
   2   2   4      186.79      197.36     12.06 o 
   3   2   4       14.81       17.42      3.77 o 
   4   2   4      162.68      136.22     10.01 o 
   5   2   4       71.66       66.57     10.47 o 
   6   2   4       10.74       18.56      5.87 o 
   7   2   4      454.80      438.38     28.73 o 
   8   2   4       60.88       58.24      5.12 o 
   9   2   4       59.71       52.45      6.19 o 
  10   2   4       64.62       61.09      4.00 o 
  11   2   4      448.42      458.70     10.80 o 
  12   2   4       70.85       75.95      7.19 o 
  13   2   4      291.12      301.76      9.58 o 
  14   2   4        9.43        7.51      1.92 o 
  15   2   4        3.53        5.94      1.73 o 
  16   2   4       24.36       23.22      2.76 o 
  17   2   4       12.16       10.74      2.47 o 
  18   2   4       44.68       45.70      5.01 o 
  19   2   4       43.33       43.69      4.60 o 
  20   2   4        4.24        6.63      2.09 o 
 -20   3   4        5.96        6.78      2.16 o 
 -19   3   4       40.16       49.10      3.20 o 
 -18   3   4       75.36       88.14      4.61 o 
 -17   3   4       17.37       19.20      2.04 o 
 -16   3   4        8.13        5.91      1.81 o 
 -15   3   4        8.46        7.64      2.03 o 
 -14   3   4       16.50       12.35      3.27 o 
 -13   3   4      169.56      177.76     10.59 o 
 -12   3   4       53.51       45.86      5.63 o 
 -11   3   4      366.00      381.44     25.78 o 
 -10   3   4       50.42       50.43      7.83 o 
  -9   3   4      635.63      641.21     32.18 o 
  -8   3   4      248.49      251.99      7.85 o 
  -7   3   4      166.17      173.85      5.95 o 
  -6   3   4      156.99      154.98      8.23 o 
  -5   3   4      124.77      121.90     13.70 o 
  -4   3   4        0.53       -4.38      4.38 o 
  -3   3   4      823.94      786.98     24.70 o 
  -2   3   4      166.29      175.09     11.60 o 
  -1   3   4      208.42      235.16     13.16 o 
   0   3   4      173.00      161.10     10.90 o 
   1   3   4      208.45      222.23     12.72 o 
   2   3   4      167.23      146.34     15.35 o 
   3   3   4      825.30      791.13     35.87 o 
   4   3   4        0.63        0.23      2.10 o 
   5   3   4      126.31      115.00     13.82 o 
   6   3   4      158.44      156.39     16.16 o 
   7   3   4      166.67      171.68      8.55 o 
   8   3   4      247.81      250.37     10.49 o 
   9   3   4      634.03      620.20     12.26 o 
  10   3   4       50.62       45.37      3.47 o 
  11   3   4      365.47      358.38     11.96 o 
  12   3   4       53.29       43.26      3.70 o 
  13   3   4      167.75      175.58      9.48 o 
  14   3   4       16.30       14.07      2.44 o 
  15   3   4        8.53        8.43      2.07 o 
  16   3   4        8.04        5.82      1.71 o 
  17   3   4       16.69       20.97      2.86 o 
  18   3   4       74.74       80.98      6.36 o 
  19   3   4       39.93       49.60      4.75 o 
  20   3   4        5.90        4.77      1.95 o 
 -20   4   4        2.03        2.28      1.48 o 
 -19   4   4       11.79       14.06      1.83 o 
 -18   4   4       18.93       17.97      2.19 o 
 -17   4   4       38.24       40.78      3.39 o 
 -16   4   4       11.79        6.30      1.81 o 
 -15   4   4       60.90       69.07      6.60 o 
 -14   4   4       21.48       21.47      3.91 o 
 -13   4   4      141.95      144.53      9.57 o 
 -12   4   4        1.40        2.65      2.73 o 
 -11   4   4      397.90      438.32     16.45 o 
 -10   4   4        9.23        7.78      3.06 o 
  -9   4   4       13.07       15.06      2.96 o 
  -8   4   4       61.91       59.45      3.50 o 
  -7   4   4      766.09      774.06     12.74 o 
  -6   4   4      186.71      170.04      5.31 o 
  -5   4   4      543.24      498.66     10.86 o 
  -4   4   4       55.29       57.94      9.39 o 
  -3   4   4        0.13        7.99      4.03 o 
  -2   4   4      153.73      143.75     15.75 o 
  -1   4   4      224.83      228.58     19.74 o 
   0   4   4      203.30      169.70     17.00 o 
   1   4   4      225.28      264.46     20.96 o 
   2   4   4      153.20      142.53     10.89 o 
   3   4   4        0.12       -1.90      1.90 o 
   4   4   4       56.08       61.17     10.09 o 
   5   4   4      546.44      531.29     11.83 o 
   6   4   4      184.61      185.07      6.56 o 
   7   4   4      770.44      778.56     18.30 o 
   8   4   4       62.15       62.52      3.95 o 
   9   4   4       13.15       13.39      2.39 o 
  10   4   4        9.28        6.74      1.57 o 
  11   4   4      397.51      409.49     12.10 o 
  12   4   4        1.49        2.31      1.47 o 
  13   4   4      142.03      143.92      6.63 o 
  14   4   4       21.10       23.15      2.88 o 
  15   4   4       59.48       67.77      5.41 o 
  16   4   4       12.03        8.50      1.77 o 
  17   4   4       37.58       35.63      4.59 o 
  18   4   4       19.07       18.21      3.28 o 
  19   4   4       11.80       16.53      2.83 o 
  20   4   4        1.89        1.59      1.49 o 
 -19   5   4       15.24       12.59      1.42 o 
 -18   5   4        0.95        0.28      0.84 o 
 -17   5   4       35.79       43.95      2.68 o 
 -16   5   4       37.49       38.69      4.99 o 
 -15   5   4       48.51       43.78      5.27 o 
 -14   5   4       35.26       39.24      5.13 o 
 -13   5   4      325.87      337.82     14.53 o 
 -12   5   4       14.92       10.06      3.22 o 
 -11   5   4       35.78       42.25      5.32 o 
 -10   5   4       38.04       47.42      4.87 o 
  -9   5   4      102.88      103.38      6.33 o 
  -8   5   4       26.50       26.47      2.94 o 
  -7   5   4      145.19      153.98      5.19 o 
  -6   5   4        3.46        4.72      1.84 o 
  -5   5   4       73.91       70.85      4.14 o 
  -4   5   4      265.94      256.64      6.70 o 
  -3   5   4      217.16      216.58      6.23 o 
  -2   5   4       14.85       13.12      2.09 o 
  -1   5   4       14.68        9.10      6.27 o 
   0   5   4        6.80        6.58      1.80 o 
   1   5   4       14.68       15.06      2.62 o 
   2   5   4       14.89       10.74      1.80 o 
   3   5   4      218.10      226.43      5.72 o 
   4   5   4      270.00      264.86     10.45 o 
   5   5   4       74.94       66.95      3.16 o 
   6   5   4        3.38        1.49      1.42 o 
   7   5   4      144.08      144.97      8.05 o 
   8   5   4       26.29       27.00      2.95 o 
   9   5   4      103.58       92.36      6.57 o 
  10   5   4       38.16       51.30      6.85 o 
  11   5   4       36.12       35.61      3.41 o 
  12   5   4       14.70        8.67      2.09 o 
  13   5   4      324.02      309.99      9.58 o 
  14   5   4       34.96       35.29      3.32 o 
  15   5   4       48.82       45.40      3.97 o 
  16   5   4       37.06       31.21      3.01 o 
  17   5   4       35.68       40.57      4.68 o 
  18   5   4        0.84       -0.46      1.63 o 
  19   5   4       15.45       13.06      2.56 o 
 -19   6   4        0.28        0.57      0.85 o 
 -18   6   4       40.00       48.05      2.44 o 
 -17   6   4        3.76        2.88      0.93 o 
 -16   6   4        8.87        7.07      1.59 o 
 -15   6   4        2.36        0.94      1.42 o 
 -14   6   4       18.48       18.89      3.80 o 
 -13   6   4        7.19        3.94      2.24 o 
 -12   6   4      224.34      235.42     12.17 o 
 -11   6   4      153.34      153.16      9.88 o 
 -10   6   4       60.40       66.73      4.52 o 
  -9   6   4      194.77      178.97      7.36 o 
  -8   6   4       29.55       29.75      4.52 o 
  -7   6   4       24.40       28.35      3.04 o 
  -6   6   4      436.37      414.73     11.09 o 
  -5   6   4      281.83      298.14     10.13 o 
  -4   6   4      183.34      168.06      6.97 o 
  -3   6   4      250.53      219.55      7.90 o 
  -2   6   4      123.61      118.27      5.74 o 
  -1   6   4      184.87      175.98      7.27 o 
   0   6   4      236.97      227.64      6.20 o 
   1   6   4      186.12      180.33      6.17 o 
   2   6   4      125.26      112.08      4.17 o 
   3   6   4      249.71      233.55      6.73 o 
   4   6   4      183.20      165.57      5.30 o 
   5   6   4      282.38      292.35      6.73 o 
   6   6   4      438.66      413.01      9.53 o 
   7   6   4       25.02       30.84      2.42 o 
   8   6   4       29.90       29.32      3.61 o 
   9   6   4      194.89      194.23     16.26 o 
  10   6   4       60.22       66.74      4.60 o 
  11   6   4      153.38      156.15      6.89 o 
  12   6   4      223.45      230.21     12.04 o 
  13   6   4        7.18        5.97      1.77 o 
  14   6   4       18.55       14.60      3.19 o 
  15   6   4        2.32        0.42      1.85 o 
  16   6   4        8.93        8.79      2.56 o 
  17   6   4        3.65        4.04      2.17 o 
  18   6   4       40.05       48.31      4.50 o 
  19   6   4        0.27        1.43      0.98 o 
 -18   7   4       54.91       77.05      3.33 o 
 -17   7   4       14.78       16.59      1.98 o 
 -16   7   4       39.01       46.05      3.22 o 
 -15   7   4       23.17       25.11      2.60 o 
 -14   7   4       15.82       13.85      2.17 o 
 -13   7   4      168.12      170.84     10.21 o 
 -12   7   4        1.82        2.05      2.12 o 
 -11   7   4      106.51       94.72      7.84 o 
 -10   7   4      256.36      260.34     11.76 o 
  -9   7   4       16.97       14.65      3.50 o 
  -8   7   4       86.33       90.61      7.76 o 
  -7   7   4       89.35       81.19      4.92 o 
  -6   7   4      103.84      101.79      4.55 o 
  -5   7   4        3.10        1.77      1.83 o 
  -4   7   4       48.19       47.98      5.67 o 
  -3   7   4       49.80       50.98      4.01 o 
  -2   7   4      531.36      503.25     12.08 o 
  -1   7   4       62.29       62.95      4.72 o 
   0   7   4       61.42       45.30      3.77 o 
   1   7   4       63.44       60.25      3.32 o 
   2   7   4      531.62      516.98     21.74 o 
   3   7   4       50.63       54.39      4.26 o 
   4   7   4       48.58       51.13      3.38 o 
   5   7   4        2.83        0.71      1.07 o 
   6   7   4      103.66      101.22      5.02 o 
   7   7   4       89.12       81.86      4.57 o 
   8   7   4       87.32       75.95      3.97 o 
   9   7   4       16.41       20.98      2.68 o 
  10   7   4      256.02      256.91     12.20 o 
  11   7   4      105.76      100.46      7.66 o 
  12   7   4        2.01        3.12      2.27 o 
  13   7   4      167.47      173.55      9.91 o 
  14   7   4       16.02       15.02      3.18 o 
  15   7   4       23.24       28.05      4.04 o 
  16   7   4       39.30       43.01      4.58 o 
  17   7   4       14.90       20.68      2.41 o 
  18   7   4       55.05       74.07      4.38 o 
 -17   8   4       13.01        9.69      1.94 o 
 -16   8   4       69.22       84.96      4.03 o 
 -15   8   4        4.73        3.53      1.12 o 
 -14   8   4        5.86        6.87      1.60 o 
 -13   8   4       21.23       20.24      2.42 o 
 -12   8   4       40.30       47.09      5.65 o 
 -11   8   4       14.94       14.58      2.26 o 
 -10   8   4       13.11       15.96      3.80 o 
  -9   8   4       14.24        8.26      2.56 o 
  -8   8   4       57.36       52.68      5.89 o 
  -7   8   4       51.63       48.22      3.94 o 
  -6   8   4      375.70      410.42     10.92 o 
  -5   8   4       31.10       33.43      3.28 o 
  -4   8   4       17.55       20.84      2.67 o 
  -3   8   4       89.50       83.11      4.08 o 
  -2   8   4       62.85       55.02      3.34 o 
  -1   8   4       38.65       34.91      3.30 o 
   0   8   4        9.71        7.19      1.70 o 
   1   8   4       38.47       37.84      3.26 o 
   2   8   4       63.12       68.97      7.47 o 
   3   8   4       87.58       81.91      4.68 o 
   4   8   4       18.34       18.63      2.36 o 
   5   8   4       31.39       28.87      3.07 o 
   6   8   4      375.45      386.39     17.88 o 
   7   8   4       50.87       49.60      3.95 o 
   8   8   4       57.34       53.35      4.17 o 
   9   8   4       14.33       13.29      2.19 o 
  10   8   4       13.04       15.84      2.45 o 
  11   8   4       14.83       13.32      2.25 o 
  12   8   4       40.68       43.10      3.63 o 
  13   8   4       20.85       21.94      2.67 o 
  14   8   4        6.06        5.38      1.55 o 
  15   8   4        4.64        5.58      1.59 o 
  16   8   4       68.63       80.73      7.11 o 
  17   8   4       13.14       16.09      1.89 o 
 -16   9   4        9.73        8.92      1.46 o 
 -15   9   4        6.83        6.24      1.36 o 
 -14   9   4        8.35        9.79      1.71 o 
 -13   9   4       11.72       12.68      1.92 o 
 -12   9   4       21.82       22.01      2.56 o 
 -11   9   4       33.69       32.96      4.61 o 
 -10   9   4       31.03       31.63      4.53 o 
  -9   9   4        4.02        3.77      2.12 o 
  -8   9   4       42.19       37.03      5.08 o 
  -7   9   4       44.25       51.50      4.02 o 
  -6   9   4       46.80       45.18      3.82 o 
  -5   9   4      302.84      315.17     13.38 o 
  -4   9   4       50.60       48.94      7.56 o 
  -3   9   4       42.36       40.12      3.60 o 
  -2   9   4      154.32      151.45      6.73 o 
  -1   9   4       31.31       35.96      3.45 o 
   0   9   4      225.95      225.06     11.73 o 
   1   9   4       31.48       38.76      5.12 o 
   2   9   4      153.22      156.97     13.79 o 
   3   9   4       42.40       47.93      3.93 o 
   4   9   4       50.45       54.73      4.03 o 
   5   9   4      301.47      278.12     13.14 o 
   6   9   4       45.84       51.29      4.03 o 
   7   9   4       44.70       46.94      4.52 o 
   8   9   4       42.20       33.38      3.30 o 
   9   9   4        3.88        0.88      1.62 o 
  10   9   4       30.46       34.41      3.38 o 
  11   9   4       34.11       30.16      3.09 o 
  12   9   4       22.78       25.65      2.83 o 
  13   9   4       11.42       13.47      2.07 o 
  14   9   4        8.51       10.53      1.88 o 
  15   9   4        6.64        9.83      2.52 o 
  16   9   4       10.11       10.70      1.64 o 
 -15  10   4       39.92       45.58      2.71 o 
 -14  10   4       38.32       44.51      2.89 o 
 -13  10   4        3.34        4.41      1.26 o 
 -12  10   4        5.93        2.86      1.23 o 
 -11  10   4       26.20       29.53      2.21 o 
 -10  10   4       10.63        8.35      2.74 o 
  -9  10   4       55.49       50.51      5.61 o 
  -8  10   4       17.97       15.67      3.42 o 
  -7  10   4       93.78      101.81      5.46 o 
  -6  10   4        1.65        5.01      1.70 o 
  -5  10   4       94.47      104.36      7.83 o 
  -4  10   4       69.55       79.55      6.84 o 
  -3  10   4       10.83       10.79      3.13 o 
  -2  10   4      125.65      114.90      5.98 o 
  -1  10   4       13.21       12.02      2.26 o 
   0  10   4        0.00       -1.10      2.28 o 
   1  10   4       13.51        6.89      2.56 o 
   2  10   4      124.87      115.90      5.99 o 
   3  10   4       10.93        9.77      1.91 o 
   4  10   4       68.94       77.73      4.83 o 
   5  10   4       95.45      108.18      8.23 o 
   6  10   4        1.63        1.75      1.98 o 
   7  10   4       93.81       86.27      7.36 o 
   8  10   4       17.37       20.88      3.92 o 
   9  10   4       55.78       50.24      5.50 o 
  10  10   4       10.28        7.79      2.71 o 
  11  10   4       25.52       22.52      3.74 o 
  12  10   4        5.76        6.04      2.49 o 
  13  10   4        3.36        2.36      1.82 o 
  14  10   4       38.65       50.29      4.69 o 
  15  10   4       40.02       44.38      4.13 o 
 -14  11   4        0.26        0.50      0.86 o 
 -13  11   4       42.01       43.83      2.80 o 
 -12  11   4       24.02       29.20      2.35 o 
 -11  11   4       35.91       32.26      2.16 o 
 -10  11   4       17.96       19.18      2.28 o 
  -9  11   4       15.77       11.50      3.08 o 
  -8  11   4       19.04       17.18      3.57 o 
  -7  11   4       19.88       24.03      2.91 o 
  -6  11   4       15.68       12.54      2.15 o 
  -5  11   4      114.10      119.43     10.37 o 
  -4  11   4       18.39       15.17      3.23 o 
  -3  11   4        6.42        4.85      2.33 o 
  -2  11   4      254.38      257.47     12.17 o 
  -1  11   4       16.38       12.22      2.20 o 
   0  11   4       24.55       18.22      3.37 o 
   1  11   4       16.32       15.70      3.49 o 
   2  11   4      253.20      259.23      8.64 o 
   3  11   4        6.57        8.61      1.98 o 
   4  11   4       18.51       16.64      2.50 o 
   5  11   4      113.04      126.93      8.75 o 
   6  11   4       15.51       13.23      3.07 o 
   7  11   4       19.35       20.78      3.83 o 
   8  11   4       19.55       19.73      3.61 o 
   9  11   4       15.44       16.45      3.35 o 
  10  11   4       18.47       19.12      3.51 o 
  11  11   4       35.73       34.74      4.23 o 
  12  11   4       24.48       26.98      3.60 o 
  13  11   4       42.28       41.38      4.16 o 
  14  11   4        0.23       -1.39      1.39 o 
 -12  12   4       13.58       14.32      1.29 o 
 -11  12   4        1.91        0.51      1.74 o 
 -10  12   4        5.38        8.52      1.22 o 
  -9  12   4        9.62       10.48      1.66 o 
  -8  12   4        0.71        0.43      2.08 o 
  -7  12   4       29.06       21.71      3.52 o 
  -6  12   4       33.98       38.17      3.30 o 
  -5  12   4       10.52       13.70      2.28 o 
  -4  12   4       59.45       57.07      5.60 o 
  -3  12   4       17.93       16.24      3.30 o 
  -2  12   4       76.01       78.46      6.73 o 
  -1  12   4       44.26       54.80      5.66 o 
   0  12   4        1.15       -0.03      1.35 o 
   1  12   4       44.32       43.76      2.96 o 
   2  12   4       74.54       78.51      3.84 o 
   3  12   4       17.82       17.34      3.23 o 
   4  12   4       59.85       67.67      6.30 o 
   5  12   4       10.21       10.71      2.90 o 
   6  12   4       34.17       37.47      4.69 o 
   7  12   4       28.92       28.86      4.04 o 
   8  12   4        0.62       -1.18      1.89 o 
   9  12   4        9.45        7.45      2.32 o 
  10  12   4        5.57       10.07      2.46 o 
  11  12   4        1.86        0.57      1.45 o 
  12  12   4       13.06       14.87      2.57 o 
 -10  13   4        2.03        3.03      1.33 o 
  -9  13   4       22.64       25.08      1.75 o 
  -8  13   4       13.43       15.21      1.92 o 
  -7  13   4       37.92       39.55      4.28 o 
  -6  13   4        1.68        3.83      2.06 o 
  -5  13   4       18.24       23.65      2.85 o 
  -4  13   4        1.23        1.78      1.24 o 
  -3  13   4       19.88       21.15      3.43 o 
  -2  13   4        5.02        1.76      1.71 o 
  -1  13   4       38.48       39.68      4.60 o 
   0  13   4       39.62       48.87      3.54 o 
   1  13   4       38.82       39.32      3.19 o 
   2  13   4        5.12        5.45      1.22 o 
   3  13   4       19.20       16.70      3.20 o 
   4  13   4        1.39        1.69      1.31 o 
   5  13   4       17.67       19.97      3.25 o 
   6  13   4        1.68        4.67      1.93 o 
   7  13   4       37.43       43.67      4.41 o 
   8  13   4       13.20       21.20      3.21 o 
   9  13   4       22.26       24.04      3.18 o 
  10  13   4        2.04        2.41      1.43 o 
  -7  14   4        5.23        5.10      1.15 o 
  -6  14   4        5.92        5.07      1.18 o 
  -5  14   4       14.96       15.25      1.99 o 
  -4  14   4        9.88       10.73      1.37 o 
  -3  14   4        5.51        5.81      1.49 o 
  -2  14   4        0.65        1.47      0.93 o 
  -1  14   4        2.92        2.72      1.05 o 
   0  14   4        2.11        1.12      1.01 o 
   1  14   4        2.87        3.87      3.11 o 
   2  14   4        0.63        1.12      1.28 o 
   3  14   4        5.23        6.40      2.04 o 
   4  14   4        9.78        9.88      2.21 o 
   5  14   4       15.01       18.35      2.03 o 
   6  14   4        5.88        6.23      1.34 o 
   7  14   4        5.15        6.91      1.32 o 
   0   0   5     1249.95     1192.80     30.07 o 
   1   0   5       10.63        9.12      1.72 o 
   2   0   5      252.07      243.17      6.46 o 
   3   0   5     1029.06     1012.65     13.40 o 
   4   0   5      180.06      182.40      5.07 o 
   5   0   5      195.83      192.42      6.28 o 
   6   0   5      152.30      140.29      5.35 o 
   7   0   5      202.05      188.12     10.87 o 
   8   0   5       58.38       52.92      5.95 o 
   9   0   5       51.78       44.82      5.48 o 
  10   0   5       26.99       26.68      4.49 o 
  11   0   5      130.87      125.96      9.00 o 
  12   0   5       43.92       50.63      5.89 o 
  13   0   5       26.07       20.72      3.81 o 
  14   0   5        0.12        1.21      1.11 o 
  15   0   5        1.35        2.18      1.26 o 
  16   0   5       11.34       16.91      1.98 o 
  17   0   5        5.25        9.83      1.47 o 
 -17   1   5        1.17        4.08      1.16 o 
 -16   1   5        0.13        0.90      1.13 o 
 -15   1   5       10.86        9.44      1.70 o 
 -14   1   5       25.40       23.50      2.51 o 
 -13   1   5       37.13       33.24      4.68 o 
 -12   1   5        6.25        3.08      2.56 o 
 -11   1   5       79.08       73.65      6.93 o 
 -10   1   5       58.00       43.66      5.64 o 
  -9   1   5      158.66      138.58      9.46 o 
  -8   1   5       53.82       54.87      6.20 o 
  -7   1   5      361.42      369.21     10.57 o 
  -6   1   5       46.65       47.95      3.30 o 
  -5   1   5      186.37      188.66      6.25 o 
  -4   1   5       57.26       51.76      3.18 o 
  -3   1   5      111.84       96.82      5.15 o 
  -2   1   5      250.75      231.26      6.32 o 
  -1   1   5      183.80      175.67      7.24 o 
   0   1   5      353.27      325.14      6.58 o 
   1   1   5      183.65      189.13      7.23 o 
   2   1   5      250.50      238.85      6.34 o 
   3   1   5      111.38       98.96      3.59 o 
   4   1   5       57.38       56.18      2.89 o 
   5   1   5      186.59      190.78      5.37 o 
   6   1   5       46.73       46.89      2.73 o 
   7   1   5      361.18      362.86     15.04 o 
   8   1   5       53.35       54.75      6.07 o 
   9   1   5      158.16      159.30     10.12 o 
  10   1   5       57.69       45.34      5.58 o 
  11   1   5       79.29       86.92      7.51 o 
  12   1   5        6.48        6.73      2.71 o 
  13   1   5       36.51       35.34      3.12 o 
  14   1   5       25.35       25.27      2.59 o 
  15   1   5       10.83       13.34      1.87 o 
  16   1   5        0.15       -1.93      1.93 o 
  17   1   5        1.21        2.04      1.04 o 
 -17   2   5       19.28       21.25      1.93 o 
 -16   2   5       17.16       19.05      4.64 o 
 -15   2   5        3.67        4.64      1.41 o 
 -14   2   5       20.70       19.73      3.55 o 
 -13   2   5       45.23       53.45      3.84 o 
 -12   2   5       34.47       44.75      3.62 o 
 -11   2   5      113.68      114.32      5.70 o 
 -10   2   5        4.60        2.97      2.03 o 
  -9   2   5       27.28       26.47      4.40 o 
  -8   2   5       33.88       35.55      5.02 o 
  -7   2   5       75.74       76.05      4.95 o 
  -6   2   5      114.64      109.57      4.83 o 
  -5   2   5      609.31      587.23     10.99 o 
  -4   2   5      197.12      166.26      5.85 o 
  -3   2   5      105.11       95.98      5.22 o 
  -2   2   5      134.10      134.28      5.69 o 
  -1   2   5      109.33       94.41      4.78 o 
   0   2   5      207.13      189.69      6.72 o 
   1   2   5      109.36       98.57      5.27 o 
   2   2   5      133.85      122.92      5.61 o 
   3   2   5      104.54      107.10      5.31 o 
   4   2   5      199.00      168.98      7.16 o 
   5   2   5      605.62      570.87     13.20 o 
   6   2   5      115.86      111.11      5.90 o 
   7   2   5       76.79       76.89      4.93 o 
   8   2   5       33.79       31.83      4.90 o 
   9   2   5       27.35       32.42      4.70 o 
  10   2   5        4.33        4.69      2.89 o 
  11   2   5      113.17      114.18      8.53 o 
  12   2   5       34.24       44.15      5.51 o 
  13   2   5       45.49       57.49      3.86 o 
  14   2   5       21.35       19.12      2.29 o 
  15   2   5        3.92        5.71      1.47 o 
  16   2   5       17.31       18.32      2.04 o 
  17   2   5       19.38       19.41      1.90 o 
 -17   3   5       23.60       26.99      2.07 o 
 -16   3   5       13.15       15.47      1.80 o 
 -15   3   5        8.51       15.80      3.08 o 
 -14   3   5        8.87        7.06      1.75 o 
 -13   3   5       10.67        9.95      1.92 o 
 -12   3   5       44.53       41.32      3.53 o 
 -11   3   5       32.14       26.08      2.92 o 
 -10   3   5      127.88      123.92      5.96 o 
  -9   3   5       91.56       80.10      7.24 o 
  -8   3   5       95.56       97.59      5.42 o 
  -7   3   5      192.32      189.58      7.63 o 
  -6   3   5       17.89       17.59      2.16 o 
  -5   3   5       11.97       13.62      2.08 o 
  -4   3   5      200.06      206.77      6.51 o 
  -3   3   5       29.99       25.12      3.08 o 
  -2   3   5      120.69      119.90      6.38 o 
  -1   3   5       49.57       48.71      3.76 o 
   0   3   5        3.53        1.84      1.57 o 
   1   3   5       49.19       52.17      4.38 o 
   2   3   5      119.78      115.78      5.91 o 
   3   3   5       29.64       33.35      3.37 o 
   4   3   5      200.00      205.50      7.92 o 
   5   3   5       12.45       10.96      2.22 o 
   6   3   5       17.86       14.88      2.37 o 
   7   3   5      192.10      191.94     12.21 o 
   8   3   5       95.08       92.71      7.87 o 
   9   3   5       91.66       87.48      7.69 o 
  10   3   5      128.28      124.79      8.97 o 
  11   3   5       32.04       26.76      4.48 o 
  12   3   5       45.51       41.36      5.20 o 
  13   3   5       10.90        9.23      1.82 o 
  14   3   5        8.95        8.86      2.70 o 
  15   3   5        8.46       12.83      1.90 o 
  16   3   5       13.03       17.46      1.93 o 
  17   3   5       23.89       20.00      2.53 o 
 -16   4   5        2.09        6.00      1.96 o 
 -15   4   5        7.24        5.65      2.11 o 
 -14   4   5        7.91        8.26      1.71 o 
 -13   4   5        4.57        4.53      1.45 o 
 -12   4   5       83.45       83.62      4.79 o 
 -11   4   5       57.44       61.91      8.08 o 
 -10   4   5       48.16       49.45      3.78 o 
  -9   4   5        8.71        9.65      2.14 o 
  -8   4   5       58.49       57.19      4.22 o 
  -7   4   5       57.80       53.29      5.99 o 
  -6   4   5      126.79      122.53      6.47 o 
  -5   4   5      163.04      157.31      8.48 o 
  -4   4   5      195.75      186.27      6.18 o 
  -3   4   5       40.70       38.05      5.36 o 
  -2   4   5      133.20      120.02      6.34 o 
  -1   4   5        0.14       -0.60      1.57 o 
   0   4   5        7.37        5.29      1.86 o 
   1   4   5        0.19        0.68      1.29 o 
   2   4   5      131.85      131.80      6.31 o 
   3   4   5       40.96       37.29      3.54 o 
   4   4   5      195.89      199.52      7.81 o 
   5   4   5      163.97      160.71      7.04 o 
   6   4   5      126.42      125.75      9.02 o 
   7   4   5       56.38       55.91      4.20 o 
   8   4   5       57.85       65.65      6.63 o 
   9   4   5        8.68        5.88      2.99 o 
  10   4   5       47.85       53.73      6.02 o 
  11   4   5       56.91       60.99      6.26 o 
  12   4   5       82.30       86.88      4.67 o 
  13   4   5        4.35        3.30      1.34 o 
  14   4   5        7.88        9.65      1.70 o 
  15   4   5        7.44        6.37      1.95 o 
  16   4   5        2.01        4.58      1.69 o 
 -16   5   5       12.82       18.29      2.65 o 
 -15   5   5       14.06       14.18      1.88 o 
 -14   5   5        4.98        3.14      1.22 o 
 -13   5   5       54.76       60.47      3.93 o 
 -12   5   5        6.92        8.39      1.78 o 
 -11   5   5       20.76       15.91      2.31 o 
 -10   5   5      188.48      204.90     10.36 o 
  -9   5   5      169.66      172.02      6.81 o 
  -8   5   5       73.07       78.00      4.70 o 
  -7   5   5       13.15       13.34      2.14 o 
  -6   5   5       60.22       63.42      4.70 o 
  -5   5   5       35.31       40.39      3.88 o 
  -4   5   5        0.17        1.44      1.61 o 
  -3   5   5       13.53       14.01      2.57 o 
  -2   5   5       36.80       37.20      4.88 o 
  -1   5   5      176.31      162.85     15.41 o 
   0   5   5      362.66      351.78     12.41 o 
   1   5   5      174.67      155.65      7.14 o 
   2   5   5       37.14       31.65      3.42 o 
   3   5   5       13.71       11.90      2.96 o 
   4   5   5        0.14        3.23      1.56 o 
   5   5   5       35.49       38.91      3.63 o 
   6   5   5       59.98       61.59      4.45 o 
   7   5   5       13.45       17.19      3.96 o 
   8   5   5       74.55       83.17      7.28 o 
   9   5   5      171.15      173.38     10.30 o 
  10   5   5      189.11      203.66     11.03 o 
  11   5   5       20.11       19.94      3.95 o 
  12   5   5        7.26        8.64      2.30 o 
  13   5   5       55.01       66.07      5.15 o 
  14   5   5        5.26        4.44      1.69 o 
  15   5   5       14.04       11.72      2.21 o 
  16   5   5       13.06       15.94      2.30 o 
 -15   6   5        8.51        8.61      1.44 o 
 -14   6   5        0.20        0.89      1.06 o 
 -13   6   5       16.22       15.01      1.99 o 
 -12   6   5        3.14        1.10      1.24 o 
 -11   6   5        5.68        0.81      1.61 o 
 -10   6   5      113.90      134.08      5.75 o 
  -9   6   5       78.19       86.71      4.84 o 
  -8   6   5      105.04      113.96      5.61 o 
  -7   6   5       58.87       53.66      4.91 o 
  -6   6   5      131.56      146.71      6.46 o 
  -5   6   5       84.08       79.36      5.16 o 
  -4   6   5      332.99      323.61     10.18 o 
  -3   6   5      485.56      481.84     12.46 o 
  -2   6   5      163.16      156.65      7.22 o 
  -1   6   5      170.49      163.71      7.31 o 
   0   6   5       74.77       71.36      5.83 o 
   1   6   5      170.72      171.81     13.93 o 
   2   6   5      163.34      153.74      7.03 o 
   3   6   5      489.23      493.02     15.25 o 
   4   6   5      333.31      341.53     20.63 o 
   5   6   5       83.35       85.21      4.89 o 
   6   6   5      131.60      149.83      6.33 o 
   7   6   5       59.42       66.47      5.96 o 
   8   6   5      104.99      107.09      7.41 o 
   9   6   5       78.50       81.36      6.45 o 
  10   6   5      112.97      122.83      7.66 o 
  11   6   5        5.64        8.35      1.70 o 
  12   6   5        2.87        1.04      0.98 o 
  13   6   5       15.98       17.00      1.92 o 
  14   6   5        0.21        1.18      1.59 o 
  15   6   5        8.73        9.08      1.34 o 
 -14   7   5        6.85        5.96      1.32 o 
 -13   7   5       24.21       26.03      3.52 o 
 -12   7   5       18.33       18.16      2.20 o 
 -11   7   5        2.23        4.38      2.10 o 
 -10   7   5       26.89       32.58      2.87 o 
  -9   7   5       47.83       47.20      3.57 o 
  -8   7   5        6.74        6.37      1.83 o 
  -7   7   5      300.25      327.81      9.40 o 
  -6   7   5       58.69       50.95      3.90 o 
  -5   7   5      222.27      228.05      6.61 o 
  -4   7   5        5.39        5.86      1.90 o 
  -3   7   5      114.58      116.38      6.10 o 
  -2   7   5        8.56       11.26      2.53 o 
  -1   7   5      709.98      711.38     14.85 o 
   0   7   5       37.86       39.99      2.99 o 
   1   7   5      710.89      719.10     15.23 o 
   2   7   5        8.72        5.88      2.24 o 
   3   7   5      114.74      117.75      4.81 o 
   4   7   5        5.48        5.11      1.36 o 
   5   7   5      224.20      227.31      8.50 o 
   6   7   5       58.52       56.12      3.95 o 
   7   7   5      302.12      310.79     12.64 o 
   8   7   5        6.92       10.32      2.82 o 
   9   7   5       47.77       56.05      5.30 o 
  10   7   5       26.89       29.59      3.86 o 
  11   7   5        2.30        2.65      1.11 o 
  12   7   5       17.93       17.74      2.89 o 
  13   7   5       24.26       27.73      2.28 o 
  14   7   5        7.00        5.28      1.10 o 
 -13   8   5       14.68       13.98      1.77 o 
 -12   8   5        3.13        4.35      1.31 o 
 -11   8   5       22.84       28.94      3.64 o 
 -10   8   5       70.29       71.58      3.96 o 
  -9   8   5       13.50       12.37      2.06 o 
  -8   8   5       17.57       13.47      2.19 o 
  -7   8   5       72.40       80.37      4.61 o 
  -6   8   5       60.08       64.01      4.21 o 
  -5   8   5       61.01       64.80      4.30 o 
  -4   8   5       46.56       41.66      3.59 o 
  -3   8   5      142.79      137.95      5.76 o 
  -2   8   5       35.20       37.43      3.53 o 
  -1   8   5       77.85       71.89      4.76 o 
   0   8   5       18.21       22.18      2.29 o 
   1   8   5       77.21       82.48      4.06 o 
   2   8   5       34.57       31.66      3.20 o 
   3   8   5      143.81      137.09      5.07 o 
   4   8   5       46.50       32.65      4.28 o 
   5   8   5       60.90       66.44      3.46 o 
   6   8   5       60.30       60.55      4.31 o 
   7   8   5       71.26       70.34      4.93 o 
   8   8   5       17.49       14.37      2.11 o 
   9   8   5       13.87       17.01      3.24 o 
  10   8   5       69.75       70.73      5.59 o 
  11   8   5       22.81       27.02      3.48 o 
  12   8   5        3.25        4.52      1.85 o 
  13   8   5       15.31       12.89      2.13 o 
 -12   9   5       45.47       55.78      3.20 o 
 -11   9   5       30.25       40.42      4.05 o 
 -10   9   5       17.40       23.91      2.28 o 
  -9   9   5       12.20        9.61      1.64 o 
  -8   9   5        5.09        5.33      1.38 o 
  -7   9   5       18.61       23.21      2.54 o 
  -6   9   5       17.13       15.50      2.31 o 
  -5   9   5       35.40       33.80      3.12 o 
  -4   9   5        5.61        3.76      1.41 o 
  -3   9   5       53.16       54.54      3.90 o 
  -2   9   5       31.24       30.67      2.47 o 
  -1   9   5      300.98      323.99      9.33 o 
   0   9   5       19.07       20.06      2.63 o 
   1   9   5      301.87      322.99      7.56 o 
   2   9   5       31.47       32.32      2.55 o 
   3   9   5       53.44       52.18      4.35 o 
   4   9   5        5.45        3.54      1.08 o 
   5   9   5       35.89       40.90      3.04 o 
   6   9   5       17.45       13.92      2.05 o 
   7   9   5       18.71       24.13      4.76 o 
   8   9   5        5.34        6.07      1.45 o 
   9   9   5       11.93       11.02      2.45 o 
  10   9   5       17.57       20.91      3.11 o 
  11   9   5       30.85       41.82      3.98 o 
  12   9   5       45.02       50.10      4.07 o 
 -10  10   5        5.10        6.63      1.28 o 
  -9  10   5        3.07        3.79      1.13 o 
  -8  10   5       35.74       41.22      2.94 o 
  -7  10   5        3.48        3.50      1.19 o 
  -6  10   5       13.93       18.23      2.27 o 
  -5  10   5        4.83        8.71      2.01 o 
  -4  10   5        3.67        5.70      1.57 o 
  -3  10   5       13.16       13.68      2.03 o 
  -2  10   5        3.51        3.59      1.41 o 
  -1  10   5        2.75        3.54      1.39 o 
   0  10   5        3.67        5.67      2.34 o 
   1  10   5        2.74        5.38      2.22 o 
   2  10   5        3.47        3.17      1.37 o 
   3  10   5       13.03       10.78      3.22 o 
   4  10   5        3.76        3.82      1.24 o 
   5  10   5        4.82        6.17      2.14 o 
   6  10   5       13.82       18.24      3.10 o 
   7  10   5        3.49        5.09      1.92 o 
   8  10   5       35.56       38.65      4.10 o 
   9  10   5        3.01        2.69      1.59 o 
  10  10   5        5.05        5.75      1.77 o 
  -8  11   5       10.69       14.58      1.66 o 
  -7  11   5        7.24        8.46      4.01 o 
  -6  11   5        5.80        6.33      1.26 o 
  -5  11   5        3.39        2.30      1.03 o 
  -4  11   5       14.50       18.18      2.13 o 
  -3  11   5       19.07       19.02      1.71 o 
  -2  11   5       28.61       29.61      2.06 o 
  -1  11   5       27.94       30.21      2.06 o 
   0  11   5        0.23       -0.22      1.39 o 
   1  11   5       27.39       28.65      3.36 o 
   2  11   5       28.44       30.63      2.50 o 
   3  11   5       19.25       16.12      1.52 o 
   4  11   5       14.47       14.09      1.88 o 
   5  11   5        3.44        2.90      1.08 o 
   6  11   5        5.52        6.52      1.29 o 
   7  11   5        7.52        9.32      2.51 o 
   8  11   5       10.67        9.80      2.17 o 
  -5  12   5       15.48       17.73      2.50 o 
  -4  12   5       27.21       32.45      2.40 o 
  -3  12   5       12.40       13.59      1.72 o 
  -2  12   5       35.19       40.02      2.15 o 
  -1  12   5        5.38        4.62      0.91 o 
   0  12   5        8.13        6.82      1.03 o 
   1  12   5        5.51        2.82      0.91 o 
   2  12   5       35.05       38.42      2.66 o 
   3  12   5       12.45       13.70      2.16 o 
   4  12   5       27.15       30.58      3.09 o 
   5  12   5       15.96       16.07      2.23 o 
   0   0   6       11.12       11.74      2.97 o 
   1   0   6       35.32       39.46      3.38 o 
   2   0   6       29.09       30.74      3.09 o 
   3   0   6       89.14       84.61      4.80 o 
   4   0   6      241.70      235.38     11.03 o 
   5   0   6       34.80       28.29      2.76 o 
   6   0   6       28.96       31.61      2.90 o 
   7   0   6       31.20       29.74      2.84 o 
   8   0   6      111.35      114.94      5.14 o 
   9   0   6       51.89       49.22      3.37 o 
  10   0   6        1.68        4.39      4.17 o 
  11   0   6        0.70       -0.22      1.40 o 
  12   0   6        0.04       -1.08      1.08 o 
 -12   1   6        1.42        2.59      1.69 o 
 -11   1   6       14.64       17.18      2.73 o 
 -10   1   6       26.59       29.82      2.50 o 
  -9   1   6       11.41       10.30      3.00 o 
  -8   1   6       10.35       11.04      3.21 o 
  -7   1   6       25.02       25.86      3.31 o 
  -6   1   6      185.27      199.02     12.39 o 
  -5   1   6        5.27        6.92      2.39 o 
  -4   1   6        0.14       -0.15      1.62 o 
  -3   1   6        7.95        9.07      1.98 o 
  -2   1   6       21.09       19.03      2.48 o 
  -1   1   6       70.57       70.24      4.37 o 
   0   1   6        2.32        0.78      1.45 o 
   1   1   6       72.99       76.92      4.58 o 
   2   1   6       20.67       25.74      2.75 o 
   3   1   6        8.04        9.12      2.95 o 
   4   1   6        0.10       -0.78      2.09 o 
   5   1   6        5.23        8.78      3.66 o 
   6   1   6      184.39      190.48      6.79 o 
   7   1   6       25.88       25.32      4.09 o 
   8   1   6       10.74       10.07      2.53 o 
   9   1   6       11.46       13.77      1.99 o 
  10   1   6       26.68       25.11      3.49 o 
  11   1   6       14.49       17.05      2.91 o 
  12   1   6        1.39        3.38      1.75 o 
 -12   2   6        8.46       10.65      2.31 o 
 -11   2   6       20.27       20.57      2.99 o 
 -10   2   6        2.93        8.12      2.37 o 
  -9   2   6        0.10        0.99      1.62 o 
  -8   2   6       42.84       51.12      4.84 o 
  -7   2   6       85.12       88.03      6.27 o 
  -6   2   6       32.52       32.68      2.91 o 
  -5   2   6       76.07       82.07      6.69 o 
  -4   2   6      122.06      121.38      5.83 o 
  -3   2   6       46.29       49.74      5.29 o 
  -2   2   6       45.41       48.77      3.93 o 
  -1   2   6       45.67       47.16      6.33 o 
   0   2   6        3.57        1.58      1.53 o 
   1   2   6       45.89       50.02      3.95 o 
   2   2   6       45.77       42.95      5.18 o 
   3   2   6       47.19       49.48      5.56 o 
   4   2   6      121.35      121.56      8.62 o 
   5   2   6       76.23       66.76      4.18 o 
   6   2   6       32.42       32.46      3.20 o 
   7   2   6       85.63       84.25      4.55 o 
   8   2   6       42.42       44.01      3.33 o 
   9   2   6        0.13       -1.08      1.33 o 
  10   2   6        3.00        4.64      2.10 o 
  11   2   6       20.88       20.07      3.12 o 
  12   2   6        8.26        7.10      2.00 o 
 -11   3   6        8.21       17.66      2.78 o 
 -10   3   6        0.43        1.28      1.61 o 
  -9   3   6        5.59        4.20      1.99 o 
  -8   3   6       21.35       20.09      3.07 o 
  -7   3   6       30.61       34.42      2.85 o 
  -6   3   6        8.92        6.09      1.60 o 
  -5   3   6       24.96       30.89      4.26 o 
  -4   3   6       22.87       26.35      2.91 o 
  -3   3   6        6.96        8.45      1.92 o 
  -2   3   6        9.86        9.78      2.13 o 
  -1   3   6       16.90       19.70      3.60 o 
   0   3   6        9.83        8.16      2.01 o 
   1   3   6       16.97       17.38      3.77 o 
   2   3   6       10.38       12.99      2.28 o 
   3   3   6        7.29       11.88      2.97 o 
   4   3   6       22.53       25.38      4.04 o 
   5   3   6       24.76       18.81      3.57 o 
   6   3   6        9.24        7.36      2.55 o 
   7   3   6       30.89       32.56      2.94 o 
   8   3   6       21.50       22.44      2.49 o 
   9   3   6        5.90        8.78      1.69 o 
  10   3   6        0.34       -0.60      1.44 o 
  11   3   6        7.71        6.57      1.92 o 
 -11   4   6        6.60        8.69      2.04 o 
 -10   4   6        0.56        1.67      1.49 o 
  -9   4   6       12.61       12.14      2.33 o 
  -8   4   6        2.04        3.23      1.40 o 
  -7   4   6       24.88       24.23      2.41 o 
  -6   4   6       40.57       46.51      4.79 o 
  -5   4   6       20.50       23.59      3.80 o 
  -4   4   6       17.83       21.91      3.84 o 
  -3   4   6        6.50        7.35      1.97 o 
  -2   4   6       17.52       20.08      2.68 o 
  -1   4   6       33.36       29.54      3.14 o 
   0   4   6        1.57        1.45      1.55 o 
   1   4   6       34.08       30.08      3.17 o 
   2   4   6       17.03       16.60      2.42 o 
   3   4   6        6.44        7.72      1.89 o 
   4   4   6       18.50       20.88      3.70 o 
   5   4   6       20.82       17.56      3.26 o 
   6   4   6       40.59       43.80      4.85 o 
   7   4   6       24.60       21.93      3.42 o 
   8   4   6        2.15       -1.47      1.76 o 
   9   4   6       12.51        8.73      2.32 o 
  10   4   6        0.60       -0.63      1.59 o 
  11   4   6        6.92        5.59      1.60 o 
 -10   5   6       13.05       11.52      2.20 o 
  -9   5   6        9.24       10.24      1.99 o 
  -8   5   6       25.57       26.02      2.22 o 
  -7   5   6       21.25       22.34      4.18 o 
  -6   5   6        8.16        8.25      2.27 o 
  -5   5   6        6.47        7.23      2.48 o 
  -4   5   6        8.21        7.64      2.62 o 
  -3   5   6       12.41       19.59      2.51 o 
  -2   5   6        9.79        7.36      1.87 o 
  -1   5   6       47.09       44.36      4.05 o 
   0   5   6        8.91        9.84      2.11 o 
   1   5   6       47.09       47.67      3.75 o 
   2   5   6       10.27        8.01      1.92 o 
   3   5   6       12.67       14.95      2.50 o 
   4   5   6        8.90        6.81      1.69 o 
   5   5   6        6.59        4.22      2.08 o 
   6   5   6        8.41        2.55      1.57 o 
   7   5   6       21.42       23.08      3.38 o 
   8   5   6       25.90       21.46      3.13 o 
   9   5   6        9.70        9.54      2.06 o 
  10   5   6       13.27        8.85      2.04 o 
  -9   6   6        9.34        6.16      1.58 o 
  -8   6   6       14.55       15.99      1.72 o 
  -7   6   6        5.87       19.25      2.85 o 
  -6   6   6        6.90       10.28      2.41 o 
  -5   6   6        7.82       16.10      2.89 o 
  -4   6   6        3.69        1.97      1.92 o 
  -3   6   6        1.05        6.65      2.37 o 
  -2   6   6        2.12        2.61      1.60 o 
  -1   6   6       33.77       42.98      3.39 o 
   0   6   6       33.84       29.57      2.91 o 
   1   6   6       33.58       35.61      3.14 o 
   2   6   6        2.13        0.72      1.20 o 
   3   6   6        1.17        1.91      1.28 o 
   4   6   6        3.90        2.38      1.13 o 
   5   6   6        7.98       12.60      2.75 o 
   6   6   6        7.40        8.02      2.39 o 
   7   6   6        6.03        2.17      1.50 o 
   8   6   6       14.79       14.94      2.57 o 
   9   6   6        9.26        7.76      1.79 o 
  -7   7   6       20.70       23.85      2.97 o 
  -6   7   6        2.42        6.07      1.99 o 
  -5   7   6        3.85        1.57      1.69 o 
  -4   7   6        1.35        2.14      1.79 o 
  -3   7   6        1.49        2.75      1.88 o 
  -2   7   6       20.80       15.43      3.08 o 
  -1   7   6        0.51        1.22      1.18 o 
   0   7   6       12.51       19.18      2.27 o 
   1   7   6        0.47        0.84      1.16 o 
   2   7   6       21.20       18.69      2.22 o 
   3   7   6        1.51        1.54      1.16 o 
   4   7   6        1.32       -0.23      1.01 o 
   5   7   6        4.08        6.51      2.14 o 
   6   7   6        2.28        4.49      1.82 o 
   7   7   6       20.80       17.61      2.60 o 
  -5   8   6       35.00       40.02      3.78 o 
  -4   8   6       23.84       27.54      3.39 o 
  -3   8   6        4.15        3.94      1.87 o 
  -2   8   6       11.68       11.78      2.42 o 
  -1   8   6       13.13       18.63      2.99 o 
   0   8   6       36.14       36.27      2.73 o 
   1   8   6       13.44       16.54      1.90 o 
   2   8   6       11.86       13.68      1.75 o 
   3   8   6        4.00        6.84      1.35 o 
   4   8   6       23.98       26.29      3.50 o 
   5   8   6       33.97       34.23      3.31 o 
                                                 
